# Supplementary material for: Virulence and resistance patterns of Vibrio cholerae non-O1/non-O139 acquired in Germany and other European countries
Source: Front Microbiol. 2023 Nov 22;14:1282135. doi: 10.3389/fmicb.2023.1282135 (PMC10703170; doi:10.3389/fmicb.2023.1282135)
Supplement: Supplementary file 1 [file Table_1.xlsx]

## Sheet: ST1
Supplementary Table 1_ ST1. The detail characterization of Vibrio cholerae non-O1/non-O139 isolates included in the study isolated from environmental and clinical sites from 2011–2021 in Germany and other European countries.
Sample ID	Collection Date	Isolation Source	Source Type	Epi Info / site of isolation
Vib43	2011	stool	clinical	site of infection unknown, vacation in Italy, strain isolation in Mainz, Germany
Vib45	2012	stool	clinical	infection and strain isolation in Bremerhaven, Germany, diarrhea after eating crabs (Northern Sea)
Vib46	2012	ear	clinical	site of infection unknown, vacation in Hungary, freshwater swimming, strain isolation in Lübeck, Germany
Vib48	2012	ear	clinical	site of infection unknown, strain isolation in Jena, Germany
Vib50	2012	ear	clinical	site of infection unknown, strain isolation in Hannover, Germany
Vib51	2012	stool	clinical	site of infection unknown, vacation in Danube Delta, Rumenia, strain isolation in Neuruppin, Germany
Vib71	2013	ear	clinical	site of infection unknown, vacation in Gran Canaria, Spain, strain isolation in Berlin, Germany
Vib74	2013	ear	clinical	site of infection unknown, strain isolation in Kassel, Germany
Vib75	2013	wound (leg)	clinical	site of infection unknown, strain isolation in Essen, Germany
Vib76	2013	ear	clinical	site of infection unknown, strain isolation in Greifswald, Germany
Vib77	2013	ear	clinical	site of infection unknown, strain isolation in Herford, Germany
Vib78	2013	stool	clinical	site of infection unknown, strain isolation in Heide Germany
Vib79	2013	ear	clinical	site of infection unknown, strain isolation in Berlin, Germany
Vib85	2014	wound (leg)	clinical	site of infection unknown, chronic leg ulcer, strain isolated in Heidelberg, Germany
Vib87	2014	fish from fish spa (Garra rufa)	environmental	routine fish gill swab, isolate 1, strain isolated in Frankfurt/Oder, Germany
Vib88	2014	fish from fish spa (Garra rufa)	environmental	routine fish gill swab, isolate 2, strain isolated in Frankfurt/Oder, Germany
Vib89	2014	fish from fish spa (Garra rufa)	environmental	routine fish gill swab, isolate 3, strain isolated in Frankfurt/Oder, Germany
Vib90	2014	blood	clinical	site of infection unknown, strain isolation in Kiel, Germany
Vib91	2014	blood	clinical	site of infection unknown, strain isolation in Rostock, Germany
Vib92	2014	ear	clinical	site of infection unknown, seaside vacation in Southern Europe, strain isolation in Aachen, Germany
Vib93	2014	ear	clinical	same clinical source (patient) as of Vib92, co-isolation with Vib92
Vib94	2014	ear	clinical	site of infection unknown, strain isolation in Heidelberg, Germany
Vib96	2014	wound (leg)	clinical	infection in the Baltic Sea (brakish water), leg injury after sailing accident, strain isolated in Erlangen, Germany
Vib97	2014	wound (leg)	clinical	site of infection unknown, leg ulcer, strain isolation in Essen, Germany
Vib98	2014	ear	clinical	site of infection unknown, strain isolation in Berlin, Germany
Vib100	2014	appendix	clinical	site of infection unknown, routine tissue swab after appendectomy, vacation in Spain, strain isolation in Dortmund, Germany
Vib107	2015	fish from fish spa (Garra rufa)	environmental	routine fish gill swab, strain isolated in Frankfurt/Oder, Germany
Vib108	2015	stool	clinical	site of infection unknown, strain isolation in Herborn, Germany
Vib109	2015	hygiene sample (filling line)	environmental	routine hygiene sample of beverage filling line in Belgium, strain isolated in Stuttgart, Germany
Vib110	2015	surface water, bathing site	environmental	bathing water surveillance, routine sampling of surface water, strain isolated in Magdeburg, Germany
Vib111	2015	hygiene sample (filling line)	environmental	routine hygiene sample of beverage filling line in Belgium, strain isolated in Stuttgart, Germany
Vib112	2015	wound (leg)	clinical	site of infection unknown, vacation in Spain, leg ulcer, patient died from septicemia, strain isolated in Hannover, Germany
Vib114	2015	stool	clinical	site of infection unknown, vacation in Greece, strain isolated in Halle, Germany
Vib115	2015	blood	clinical	site of infection unknown, vacation in Italy, strain isolated in Heidelberg, Germany
Vib116	2015	ear	clinical	site of infection unknown, strain isolation in Rostock, Germany
Vib117	2015	ear	clinical	site of infection unknown, strain isolation in Berlin, Germany
Vib121	2015	ear	clinical	site of infection unknown, strain isolated in Heidelberg, Germany
Vib123	2015	wound	clinical	site of infection unknown, vacation in Mallorca, strain isolated in Klipphausen, Germany
Vib124	2015	ear	clinical	site of infection unknown, vacation in Spain, strain isolated in Osnabrück, Germany
Vib126	2016	fish from fish spa (Garra rufa)	environmental	routine fish gill swab, strain isolated in Frankfurt/Oder, Germany
Vib127	2016	ear	clinical	site of infection unknown, strain isolated in Heidelberg, Germany
Vib128	2016	stool	clinical	site of infection unknown, strain isolated in Kassel, Germany
Vib129	2016	stool	clinical	site of infection unknown, vacation on cruise ship, starts/ends in Amsterdam, Netherlands, strain isolated in München, Germany
Vib130	2016	ear	clinical	site of infection unknown, vacation in Spain, strain isolated in Köln, Germany
Vib135	2017	ear	clinical	site of infection unknown, chronic otitis since 2016, strain isolated in Halle/Saale, Germany
Vib138	2017	blood	clinical	site of infection unknown, patient died in Greece from legionellosis, strain isolated in Athens, Greece
Vib139	2017	wound (shoulder)	clinical	site of infection unknown, strain isolated in Bremen, Germany
Vib141	2017	four-eyed fish (Anaplebs)	environmental	liver four-eyed fish, strain isolated in Fellbach, Germany
Vib143	2017	ear	clinical	site of infection unknown, strain isolated in Munich, Germany
Vib145	2017	ear	clinical	site of infection unknown, strain isolated in Berlin, Germany
Vib146	2017	ear	clinical	site of infection unknown, vacation in France and Hungary, strain isolated in Heidelberg, Germany
Vib161	2018	hygiene sample (water cooling tower)	environmental	routine hygiene sample from cooling water, strain isolated in Heidelberg, Germany
Vib162	2018	blood	clinical	site of infection unknown, erysipelas after leg wound, vacation Norway, strain isolated in Osnabrück, Germany
Vib165	2018	stool	clinical	site of infection unknown, vacation in Greece, strain isolated in Augsburg, Germany
Vib169	2018	fish from fish spa (Garra rufa)	environmental	routine fish gill swab, strain isolated in Frankfurt/Oder, Germany
Vib173	2018	surface water, bathing site	environmental	bathing water surveillance, routine sampling, strain isolated in Düsseldorf, Germany
Vib174	2018	surface water, bathing site	environmental	bathing water surveillance, routine sampling, strain isolated in Düsseldorf, Germany
Vib175	2018	surface water, bathing site	environmental	bathing water surveillance, routine sampling, strain isolated in Düsseldorf, Germany
Vib176	2018	surface water, bathing site	environmental	bathing water surveillance, routine sampling, strain isolated in Düsseldorf, Germany
Vib177	2018	surface water, bathing site	environmental	bathing water surveillance, routine sampling, strain isolated in Düsseldorf, Germany
Vib178	2018	surface water, bathing site	environmental	bathing water surveillance, routine sampling, strain isolated in Düsseldorf, Germany
Vib179	2018	surface water, bathing site	environmental	bathing water surveillance, routine sampling, strain isolated in Düsseldorf, Germany
Vib180	2018	surface water, bathing site	environmental	bathing water surveillance, routine sampling, strain isolated in Düsseldorf, Germany
Vib181	2018	surface water, bathing site	environmental	bathing water surveillance, routine sampling, strain isolated in Düsseldorf, Germany
Vib182	2018	surface water, bathing site	environmental	bathing water surveillance, routine sampling, strain isolated in Düsseldorf, Germany
Vib195	2019	blood	clinical	site of infection unknown, leg wound, bathing in local pond, strain isolated in Halle/Saale, Germany
Vib196	2019	surface water, bathing site	environmental	bathing water of possible exposition site of patient from isolate Vib195, strain isolated in Magdeburg, Germany
Vib221	2019	blood	clinical	site of infection unknown, strain isolated in Essen, Germany
Vib222	2020	blood	clinical	site of infection unknown, strain isolated in Munich, Germany
Vib224	2020	ear	clinical	site of infection unknown, strain isolated in Munich, Germany
Vib225	2020	stool (dog)	environmental	female dog with recurrent diarrhea, strain isolated in Ingelheim, Germany
Vib226	2020	ear	clinical	site of infection unknown, chronic otitis, vacation in Croatia, strain isolated in Munich, Germany
Vib227	2020	wound	clinical	site of infection unknown, strain isolated in Schwerin, Germany
Vib228	2020	ear	clinical	site of infection unknown, chronic otitis, strain isolated in Dessau, Germany
Vib229	2020	ear	clinical	site of infection unknown, strain isolated in Leipzig, Germany
Vib230	2020	blood	clinical	site of infection unknown, strain isolated in Zittau, Germany
Vib231	2020	ear	clinical	site of infection unknown, strain isolated in Berlin, Germany
Vib232	2021	ear	clinical	site of infection unknown, strain isolated in Münster, Germany
Vib267	2021	ear	clinical	site of infection unknown, chronic otitis, tympanoplasty, artificial skin transplantation, strain isolated in Göttingen, Germany
Vib271	2021	knee (puncture articular fistula)	clinical	site of infection unknown, bathing in local bathing lake, strain isolated in Bad Frankenhausen, Germany
Vib272	2021	surface water, bathing site	environmental	bathing water of possible exposition site of patient from isolate Vib271, strain isolated in Bad Langensalza, Germany
Vib273	2021	wound (lower leg)	clinical	site of infection unknown, strain isolated in Munich, Germany
Vib274	2021	wound (lower leg)	clinical	site of infection likely Baltic Sea, vacation in Poland, strain isolated in Berlin, Germany
Vib275	2021	ear	clinical	site of infection unknown, strain isolated in Dessau, Germany
Vib276	2021	wound (abdomen)	clinical	site of infection unknown, strain isolated in Ravensburg, Germany
Vib278	2021	ear	clinical	site of infection unknown, strain isolated in Essen, Germany
Vib279	2021	blood	clinical	site of infection unknown, strain isolated in Tübingen, Germany
Vib1	1941	stool	clinical/reference	site of infection unknown, strain isolated in India (Ref. see text)
Vib3	1961	stool	clinical/reference	site of infection unknown, strain isolated in Hongkong (Ref. see text)
Vib4	1959	stool	clinical/reference	site of infection unknown, strain isolated in Bangkok, Thailand (Ref. see text)
Vib10	2005	stool	clinical/reference	site of infection unknown, traveller returning from Asia, strain isolated in Wernigerode, Germany (Ref. see text)
Vib28	2005	stool	clinical/reference	site of infection unknown, traveller returning from Asia, strain isolated in Wernigerode, Germany (Ref. see text)
