# Supplementary material for: Virulence and resistance patterns of Vibrio cholerae non-O1/non-O139 acquired in Germany and other European countries
Source: Front Microbiol. 2023 Nov 22;14:1282135. doi: 10.3389/fmicb.2023.1282135 (PMC10703170; doi:10.3389/fmicb.2023.1282135)
Supplement: Supplementary file 3 [file Table_3.xlsx]

## Sheet: ST3
Supplementary Table 3_ST3. The detailed information on target genes used to define V. cholerae cgMLST target scheme.
Target	Gene	Product	Abs. Offset	Length	Orientation
VC0002		flavodoxin	371	435	reverse
VC0003	trmE	tRNA modification GTPase TrmE	815	1395	reverse
VC0004		inner membrane protein translocase component YidC	2270	1626	reverse
VC0006	rnpA	ribonuclease P	4122	357	reverse
VC0007	rpmH	50S ribosomal protein L34	4491	138	reverse
VC0008		amino acid ABC transporter ATP-binding protein	4870	738	reverse
VC0009		amino acid ABC transporter permease	5604	672	reverse
VC0010		amino acid ABC transporter substrate-binding protein	6353	747	reverse
VC0012	dnaA	chromosome replication initiator DnaA	7396	1419	forward
VC0013		DNA polymerase III subunit beta	8872	1101	forward
VC0014	recF	recombination protein F	9990	1092	forward
VC0015	gyrB	DNA gyrase subunit B	11102	2418	forward
VC0015a		hypothetical protein	13875	492	forward
VC0017		hypothetical protein	14376	117	forward
VC0018		16 kDa heat shock protein A	14768	438	forward
VC0019	avtA	valine--pyruvate transaminase	15293	1257	reverse
VC0021	glyQ	glycyl-tRNA synthetase subunit alpha	18949	918	reverse
VC0022		hypothetical protein	20234	603	forward
VC0023		NADH dehydrogenase subunit II-like protein	20942	258	forward
VC0024		sulfur transfer protein SirA	21286	249	reverse
VC0025		hypothetical protein	21655	201	forward
VC0026		zinc-binding alcohol dehydrogenase	22027	981	reverse
VC0027		threonine dehydratase	23255	1533	reverse
VC0028		dihydroxy-acid dehydratase	24791	1842	reverse
VC0029		branched-chain amino acid aminotransferase	26642	960	reverse
VC0031		acetolactate synthase 2 catalytic subunit	27888	1647	reverse
VC0033		acyltransferase	31681	885	forward
VC0034		thiol:disulfide interchange protein	32643	603	reverse
VC0035		serine/threonine protein kinase	33276	987	reverse
VC0036		FixG-like protein	34310	1425	reverse
VC0037		hypothetical protein	36151	279	reverse
VC0038		hypothetical protein	36526	168	reverse
VC0039		SpoOM-like protein	36927	843	forward
VC0040		hemolysin	37847	648	forward
VC0042		potassium uptake protein TrkH	39102	1446	reverse
VC0043	trkA	potassium transporter peripheral membrane protein	40559	1377	reverse
VC0044		16S rRNA m5C967 methyltransferase	41997	1305	reverse
VC0045	fmt	methionyl-tRNA formyltransferase	43333	948	reverse
VC0046	def	peptide deformylase	44298	510	reverse
VC0047		hypothetical protein	44899	1176	forward
VC0048		smf protein	46074	1116	forward
VC0049		hypothetical protein	47192	477	forward
VC0050		DNA topoisomerase I-like protein	47678	573	forward
VC0051		5-(carboxyamino)imidazole ribonucleotide synthase	48323	1134	reverse
VC0052		5-(carboxyamino)imidazole ribonucleotide mutase	49460	486	reverse
VC0054		Sua5/YciO/YrdC family protein	50103	567	forward
VC0055		coproporphyrinogen III oxidase	50688	918	forward
VC0056	aroE	shikimate 5-dehydrogenase	51667	837	forward
VC0058		carbonic anhydrase	52756	555	reverse
VC0060	ccrB	camphor resistance protein CrcB	59355	381	forward
VC0061		thiamine biosynthesis protein ThiC	59987	1938	forward
VC0062	thiE	thiamine-phosphate pyrophosphorylase	61928	1323	forward
VC0064		sulfur carrier protein ThiS	64013	201	forward
VC0065	thiG	thiazole synthase	64219	771	forward
VC0066	thiH	thiamine biosynthesis protein ThiH	64986	1113	forward
VC0067		aminopeptidase	66323	1794	reverse
VC0068		LysR family transcriptional regulator	68249	984	reverse
VC0069		multidrug resistance protein	69295	1203	forward
VC0070		hypothetical protein	70601	285	forward
VC0071		DNA-binding transcriptional regulator AsnC	70974	462	reverse
VC0072		sensory box/GGDEF family protein	71511	2307	forward
VC0073		hypothetical protein	73877	786	forward
VC0074		hypothetical protein	74780	390	forward
VC0075		MadN protein	75265	888	reverse
VC0076		universal stress protein A	76209	426	reverse
VC0077		hypothetical protein	76680	96	forward
VC0078		ferritin	76781	546	forward
VC0079		universal stress protein UspB	77402	324	forward
VC0080		hypothetical protein	77858	1197	forward
VC0081		hypothetical protein	79051	912	reverse
VC0082		hypothetical protein	80076	1542	forward
VC0083	ubiE	ubiquinone/menaquinone biosynthesis methyltransferase	81662	783	forward
VC0084		hypothetical protein	82453	624	forward
VC0085	ubiB	ubiquinone biosynthesis protein UbiB	83073	1635	forward
VC0086	tatA	twin-arginine translocation protein TatA	84767	249	forward
VC0087		sec-independent translocase	85019	402	forward
VC0088		hypothetical protein	85509	753	forward
VC0089		cytochrome c551 peroxidase	86573	1002	forward
VC0090		DNA-damage-inducible protein F	87680	1365	reverse
VC0091		O-methyltransferase-like protein	89115	870	reverse
VC0092		LexA repressor	90012	630	reverse
VC0093		glycerol-3-phosphate acyltransferase	90961	2427	forward
VC0094	ubiA	4-hydroxybenzoate octaprenyltransferase	93463	855	reverse
VC0095		chorismate--pyruvate lyase	94318	552	reverse
VC0096		hypothetical protein	94892	99	reverse
VC0097		flagellar basal body protein FliL	95061	411	forward
VC0098		methyl-accepting chemotaxis protein	95591	1980	reverse
VC0099		serine protease GlpG	97945	834	reverse
VC0100	glpE	thiosulfate sulfurtransferase	98785	321	reverse
VC0103		hypothetical protein	99866	768	reverse
VC0105		delta-aminolevulinic acid dehydratase	100810	1044	forward
VC0106		hypothetical protein	101957	432	forward
VC0108		DNA polymerase I	103097	2805	forward
VC0111	engB	ribosome biogenesis GTP-binding protein YsxC	106648	663	reverse
VC0112		cytochrome c4	107408	672	forward
VC0113		methyltransferase-like protein	108251	669	forward
VC0114		hypothetical protein	108919	549	forward
VC0115		hypothetical protein	109474	492	forward
VC0116		coproporphyrinogen III oxidase	110050	1443	forward
VC0117		protoheme IX synthesis protein HemY	111556	1197	reverse
VC0118		uroporphyrin-III C-methyltransferase	112749	1200	reverse
VC0120	hemC	porphobilinogen deaminase	114760	954	reverse
VC0121		hypothetical protein	115890	147	reverse
VC0122	cyaA	adenylate cyclase	116052	2532	forward
VC0123	cyaY	frataxin-like protein	118689	315	reverse
VC0125		diaminopimelate decarboxylase	119228	1254	forward
VC0126	dapF	diaminopimelate epimerase	120493	831	forward
VC0128	xerC	site-specific tyrosine recombinase XerC	122004	936	forward
VC0129		hypothetical protein	122942	720	forward
VC0130		GGDEF family protein	123771	2490	forward
VC0131		hypothetical protein	126293	597	reverse
VC0132		hypothetical protein	126886	1545	reverse
VC0134		hypothetical protein	128714	828	reverse
VC0135		lysophospholipase L2	129656	1017	reverse
VC0136	rhtB	homoserine/homoserine lactone efflux protein	130747	618	forward
VC0137		hypothetical protein	131384	1227	forward
VC0139		DPS family protein	132790	471	reverse
VC0140		hypothetical protein	133430	330	reverse
VC0142		hypothetical protein	133964	369	forward
VC0142a		hypothetical protein	134394	81	reverse
VC0143		hypothetical protein	134835	258	forward
VC0144		hypothetical protein	135209	630	forward
VC0145		hypothetical protein	135887	267	reverse
VC0146		hypothetical protein	136150	600	reverse
VC0149		cell division protein FtsX	138841	993	forward
VC0150		RNA polymerase factor sigma-32	140003	861	forward
VC0151		soluble pyridine nucleotide transhydrogenase	141065	1401	reverse
VC0152		DNA-binding transcriptional repressor FabR	142773	642	forward
VC0153		hypothetical protein	143454	372	forward
VC0154		tRNA (uracil-5-)-methyltransferase	143862	1110	reverse
VC0158		glutamate racemase	149277	798	forward
VC0161		DNA-binding transcriptional regulator IlvY	156406	897	reverse
VC0162		ketol-acid reductoisomerase	157440	1485	forward
VC0163		hypothetical protein	159051	252	reverse
VC0164		multidrug resistance protein	159418	3111	reverse
VC0165		hypothetical protein	162540	1107	reverse
VC0166		TetR family transcriptional regulator	163665	597	reverse
VC0167		ATP-dependent DNA helicase Rep	164407	2016	forward
VC0168		cytochrome c5	166489	408	reverse
VC0169		hypothetical protein	168231	168	reverse
VC0170		peptide ABC transporter ATP-binding protein	168531	1716	forward
VC0171		peptide ABC transporter substrate-binding protein	170338	1557	forward
VC0172		peptide ABC transporter permease	171998	1029	forward
VC0173		peptide ABC transporter permease	173029	939	forward
VC0174		hypothetical protein	174142	948	forward
VC0186		glutathione reductase	189456	1365	reverse
VC0187		hypothetical protein	190914	840	reverse
VC0188		oligopeptidase A	192033	2043	forward
VC0190	uvrD	DNA-dependent helicase II	194213	2172	forward
VC0191		hypothetical protein	197129	669	reverse
VC0192		AraC family transcriptional regulator	197872	813	reverse
VC0194		gamma-glutamyltranspeptidase	198832	1767	reverse
VC0195		RarD protein	200760	909	reverse
VC0196		ATP-dependent DNA helicase RecQ	201829	1836	forward
VC0198		hypothetical protein	204112	378	forward
VC0199		hemolysin secretion ATP-binding protein	204525	1836	reverse
VC0200		iron(III) compound receptor	206432	2157	forward
VC0202		iron(III) ABC transporter substrate-binding protein	209495	960	forward
VC0203		iron-hydroxamate transporter permease	210451	1962	forward
VC0204		hypothetical protein	212439	849	reverse
VC0206	murQ	N-acetylmuramic acid-6-phosphate etherase	213503	918	forward
VC0207	murP	PTS system N-acetylmuramic acid transporter subunits IIBC	214448	1449	forward
VC0208		hypothetical protein	216003	489	reverse
VC0209		hypothetical protein	216557	867	reverse
VC0210	rph	ribonuclease PH	217587	717	forward
VC0211	pyrE	orotate phosphoribosyltransferase	218669	642	forward
VC0212		lipid A biosynthesis (KDO)2-(lauroyl)-lipid IVA acyltransferase	219396	978	reverse
VC0213		lipid A biosynthesis lauroyl acyltransferase	220384	957	reverse
VC0214	slmA	nucleoid occlusion protein	221337	591	reverse
VC0215		bifunctional phosphopantothenoylcysteine decarboxylase/phosphopantothenate synthase	222086	1200	reverse
VC0216		methyl-accepting chemotaxis protein	223453	1695	forward
VC0217	radC	DNA repair protein RadC	225259	675	forward
VC0218	rpmB	50S ribosomal protein L28	226228	237	forward
VC0219	rpmG	50S ribosomal protein L33	226478	168	forward
VC0220		hypothetical protein	226866	489	forward
VC0221		formamidopyrimidine-DNA glycosylase	227364	810	forward
VC0222	coaD	phosphopantetheine adenylyltransferase	228270	495	reverse
VC0223		ADP-heptose--LPS heptosyltransferase II	228875	1038	forward
VC0224		lipopolysaccharide biosynthesis glycosyltransferase	229974	780	reverse
VC0225		lipopolysaccharide biosynthesis protein	230796	1074	reverse
VC0230		hypothetical protein	234597	744	reverse
VC0231		hypothetical protein	235337	1584	reverse
VC0233		3-deoxy-D-manno-octulosonic acid transferase	237288	1320	reverse
VC0239		hypothetical protein	243211	1773	reverse
VC0240	rfaD	ADP-L-glycero-D-mannoheptose-6-epimerase	245142	945	reverse
VC0265		hypothetical protein	270696	1239	reverse
VC0266		hypothetical protein	271989	573	reverse
VC0267		D-isomer specific 2-hydroxyacid dehydrogenase family protein	272561	924	reverse
VC0268		hypothetical protein	273558	588	forward
VC0271		hypothetical protein	277001	1059	reverse
VC0273		DNA-binding protein HU	278431	273	forward
VC0274		hypothetical protein	278704	735	forward
VC0275		phosphoribosylamine--glycine ligase	279538	1290	reverse
VC0276	purH	bifunctional phosphoribosylaminoimidazolecarboxamide formyltransferase/IMP cyclohydrolase	280886	1593	reverse
VC0277	zntR	zinc-responsive transcriptional regulator	282764	402	forward
VC0278		DNA-binding transcriptional activator CadC	283392	1560	forward
VC0280	cadB	lysine/cadaverine antiporter	285651	1338	forward
VC0281		lysine decarboxylase, inducible	287032	2202	forward
VC0282		methyl-accepting chemotaxis protein	289351	1671	reverse
VC0283		hypothetical protein	291256	678	reverse
VC0285		keto-hydroxyglutarate-aldolase/keto-deoxy- phosphogluconate aldolase	294218	606	reverse
VC0286		gluconate permease	294836	1377	reverse
VC0287		thermoresistant gluconokinase	296366	516	forward
VC0288		phosphogluconate dehydratase	296878	1797	forward
VC0289		gluconate utilization system gnt-I transcriptional repressor	298751	999	reverse
VC0290	fis	Fis family transcriptional regulator	299888	297	reverse
VC0291		NifR3/Smm1 family protein	300208	996	reverse
VC0293	prmA	ribosomal protein L11 methyltransferase	301316	888	reverse
VC0295		acetyl-CoA carboxylase biotin carboxylase subunit	302412	1344	reverse
VC0296		acetyl-CoA carboxylase biotin carboxyl carrier protein subunit	303770	462	reverse
VC0297		3-dehydroquinate dehydratase	304288	453	reverse
VC0298		acetyl-CoA synthetase	305120	1950	reverse
VC0302		3-phenylpropionic acid transporter	309993	1191	forward
VC0303		sensor histidine kinase	311276	3444	forward
VC0304		guanosine pentaphosphate phosphohydrolase	314842	1494	reverse
VC0305		ATP-dependent RNA helicase RhlB	316343	1317	reverse
VC0306		thioredoxin	317771	327	forward
VC0307	rho	transcription termination factor Rho	318295	1260	forward
VC0308		hypothetical protein	319653	993	forward
VC0309		hypothetical protein	320727	1842	forward
VC0311		ferredoxin	322565	270	forward
VC0312	fre	FMN reductase	322850	711	forward
VC0315	pssA	phosphatidylserine synthase	329710	1341	reverse
VC0317		hypothetical protein	331145	447	reverse
VC0318	murB	UDP-N-acetylenolpyruvoylglucosamine reductase	331604	1074	forward
VC0319		biotin--protein ligase	332674	963	forward
VC0320		pantothenate kinase	333686	1128	reverse
VC0322	secE	preprotein translocase subunit SecE	336718	396	forward
VC0323	nusG	transcription antitermination protein NusG	337129	549	forward
VC0324	rplK	50S ribosomal protein L11	337808	429	forward
VC0325	rplA	50S ribosomal protein L1	338241	702	forward
VC0326	rplJ	50S ribosomal protein L10	339212	489	forward
VC0327	rplL	50S ribosomal protein L7/L12	339767	366	forward
VC0328	rpoB	DNA-directed RNA polymerase subunit beta	340373	4026	forward
VC0329		DNA-directed RNA polymerase subunit beta'	344503	4206	forward
VC0330		anti-RNA polymerase sigma 70 factor	348819	495	reverse
VC0331	nudC	NADH pyrophosphatase	349458	810	forward
VC0332	hemE	uroporphyrinogen decarboxylase	350510	1080	forward
VC0333		TetR family transcriptional regulator	351595	729	forward
VC0334		hypothetical protein	352410	960	forward
VC0335		NlpD-like protein	353366	1149	reverse
VC0336		2,3-bisphosphoglycerate-independent phosphoglycerate mutase	354683	1533	reverse
VC0337		hypothetical protein	356358	942	reverse
VC0338		transporter	357397	1437	reverse
VC0341		oligoribonuclease	361156	546	forward
VC0342		(Fe-S)-binding protein	363574	1110	reverse
VC0344		N-acetylmuramoyl-L-alanine amidase	365319	1746	forward
VC0345	mutL	DNA mismatch repair protein	367071	1962	forward
VC0346	miaA	tRNA delta(2)-isopentenylpyrophosphate transferase	369029	948	forward
VC0347	hfq	RNA-binding protein Hfq	370148	264	forward
VC0348		GTPase HflX	370444	1290	forward
VC0349		HflK protein	371779	1188	forward
VC0350		HflC protein	372969	981	forward
VC0351		hypothetical protein	373992	207	forward
VC0352		hypothetical protein	374239	228	reverse
VC0353		hypothetical protein	374469	984	reverse
VC0354		FKBP-type peptidylprolyl isomerase	375589	780	forward
VC0355		hypothetical protein	376567	723	forward
VC0356		sulfur transfer complex subunit TusD	377286	396	forward
VC0357		hypothetical protein	377678	357	forward
VC0358		hypothetical protein	378044	276	forward
VC0359	rpsL	30S ribosomal protein S12	378504	375	forward
VC0360		30S ribosomal protein S7	378994	471	forward
VC0361		elongation factor G	379540	2097	forward
VC0364		bacterioferritin-associated ferredoxin	383246	189	forward
VC0365		bacterioferritin	383504	477	forward
VC0366	rpsF	30S ribosomal protein S6	384192	369	forward
VC0367		primosomal replication protein N	384568	303	forward
VC0368	rpsR	30S ribosomal protein S18	384886	228	forward
VC0369	rplI	50S ribosomal protein L9	385147	450	forward
VC0370		hypothetical protein	385658	810	reverse
VC0371		replicative DNA helicase	386593	1407	forward
VC0373		hypothetical protein	389181	420	reverse
VC0374	pgi	glucose-6-phosphate isomerase	389885	1653	forward
VC0376		hypothetical protein	391740	1179	forward
VC0377		hypothetical protein	393035	462	reverse
VC0378		zinc uptake regulation protein	393506	468	reverse
VC0379		tRNA-dihydrouridine synthase A	394328	984	forward
VC0379a		phage shock protein G	395472	213	forward
VC0381		hypothetical protein	395773	666	forward
VC0383		hypothetical protein	396520	270	forward
VC0384		sulfite reductase (NADPH) flavoprotein subunit alpha	396875	1845	forward
VC0385		sulfite reductase subunit beta	398719	1734	forward
VC0389		Na+/H+ antiporter	407505	1335	reverse
VC0390	metH	B12-dependent methionine synthase	409036	3681	forward
VC0391		aspartate kinase	412789	1356	reverse
VC0392		class V aminotransferase	414608	1119	forward
VC0393		hypothetical protein	415805	1794	reverse
VC0394	uvrA	excinuclease ABC subunit A	417654	2823	reverse
VC0395		UTP-glucose-1-phosphate uridylyltransferase	420632	876	reverse
VC0396		LuxR family transcriptional regulator	421677	645	reverse
VC0397		single-stranded DNA-binding protein	422613	534	forward
VC0398		regulatory protein CsrD	423261	2022	forward
VC0399		MSHA biogenesis protein MshI	425295	1440	forward
VC0400		MSHA biogenesis protein MshJ	426731	651	forward
VC0402		MSHA biogenesis protein MshL	427706	1680	forward
VC0405		MSHA biogenesis protein MshE	431373	1728	forward
VC0406		MSHA biogenesis protein MshG	433109	1224	forward
VC0407		MSHA biogenesis protein MshF	434335	453	forward
VC0408		MSHA pilin protein MshB	434832	591	forward
VC0411		MSHA pilin protein MshD	436457	612	forward
VC0412		hypothetical protein	437068	771	forward
VC0415		rod shape-determining protein MreB	442154	1044	forward
VC0416		rod shape-determining protein MreC	443254	891	forward
VC0418	maf	Maf-like protein	444562	618	forward
VC0419		ribonuclease G	445205	1470	forward
VC0420		hypothetical protein	446687	3876	forward
VC0421		hypothetical protein	450571	828	forward
VC0422		tldD protein	451398	1446	forward
VC0423		arginine deiminase	452939	1224	reverse
VC0425		hypothetical protein	455458	798	forward
VC0426		hypothetical protein	456324	384	reverse
VC0428		hypothetical protein	456858	438	reverse
VC0429		hypothetical protein	457417	2565	reverse
VC0430		hypothetical protein	460152	987	reverse
VC0431		arginine repressor ArgR	461444	471	reverse
VC0432		malate dehydrogenase	462242	936	forward
VC0433		arginine/ornithine antiporter	463651	1407	forward
VC0434		octaprenyl-diphosphate synthase	465206	972	reverse
VC0435	rplU	50S ribosomal protein L21	466448	312	forward
VC0436	rpmA	50S ribosomal protein L27	466780	261	forward
VC0437	obgE	GTPase ObgE	467263	1173	forward
VC0438		hypothetical protein	468449	870	forward
VC0440		dihydrofolate reductase	469804	498	forward
VC0441	apaH	diadenosine tetraphosphatase	470450	810	reverse
VC0442	apaG	ApaG protein	471270	381	reverse
VC0445		survival protein SurA	473533	1296	reverse
VC0446		organic solvent tolerance protein	474881	2364	reverse
VC0447	djlA	Dna-J like membrane chaperone protein	477391	855	forward
VC0449		methyl-accepting chemotaxis protein	479293	1626	reverse
VC0450		membrane-bound lytic murein transglycosylase C	481682	1128	reverse
VC0451		hypothetical protein	482911	273	reverse
VC0452		A/G-specific adenine glycosylase	483197	1062	reverse
VC0453	trmB	tRNA (guanine-N(7)-)-methyltransferase	484498	720	forward
VC0454		glutaminase	485298	951	forward
VC0455		coproporphyrinogen III oxidase	486469	1176	reverse
VC0457		hypothetical protein	488310	432	reverse
VC0458		hypothetical protein	488787	291	reverse
VC0459		hypothetical protein	489077	558	reverse
VC0460		pyrroline-5-carboxylate reductase	489688	819	reverse
VC0461		hypothetical protein	490559	711	reverse
VC0462		twitching motility protein PilT	491295	1038	forward
VC0463		twitching motility protein PilT	492347	1107	forward
VC0464		LuxR family transcriptional regulator	493565	804	forward
VC0465		tyrosyl-tRNA synthetase	494453	1305	forward
VC0466		Holliday junction resolvase-like protein	495795	423	reverse
VC0467		hypothetical protein	496298	564	reverse
VC0468		glutathione synthetase	496897	957	reverse
VC0469		16S rRNA (uracil(1498)-N(3))-methyltransferase	497867	732	reverse
VC0470		extracellular deoxyribonuclease	498736	696	reverse
VC0471		hypothetical protein	499559	489	reverse
VC0472		S-adenosylmethionine synthetase	500169	1158	reverse
VC0474		iron-regulated virulence regulatory protein IrgB	503760	897	reverse
VC0475		enterobactin receptor protein	504801	1959	forward
VC0476		erythrose 4-phosphate dehydrogenase	506911	1026	forward
VC0477	pgk	phosphoglycerate kinase	508070	1179	forward
VC0478		fructose-bisphosphate aldolase	509404	1077	forward
VC0479		hypothetical protein	510668	96	forward
VC0480		hypothetical protein	510776	864	forward
VC0481		LysE/YggA family protein	511703	636	reverse
VC0482		chromosome replication initiation inhibitor protein	512503	897	forward
VC0483		hypothetical protein	513479	717	forward
VC0485		pyruvate kinase	514731	1413	reverse
VC0486		DeoR family transcriptional regulator	516559	783	forward
VC0487		glucosamine--fructose-6-phosphate aminotransferase	517404	1833	forward
VC0488		ABC transporter substrate-binding protein	519297	1080	reverse
VC0489		hemolysin	520633	1761	reverse
VC0517		RNA polymerase sigma factor RpoD	550406	1878	reverse
VC0519		hypothetical protein	554234	444	reverse
VC0520	rpsU	30S ribosomal protein S21	554707	216	reverse
VC0522		beta-ketoadipate enol-lactone hydrolase	556335	813	forward
VC0523		glycerol-3-phosphate acyltransferase PlsY	557196	627	reverse
VC0524		dihydroneopterin aldolase FolB	557975	390	forward
VC0525		2-amino-4-hydroxy-6- hydroxymethyldihydropteridine diphosphokinase	558361	507	forward
VC0526	uppP	UDP pyrophosphate phosphatase	558864	804	forward
VC0527	ftsB	cell division protein FtsB	559776	291	forward
VC0528	ispD	2-C-methyl-D-erythritol 4-phosphate cytidylyltransferase	560063	699	forward
VC0529	ispF	2-C-methyl-D-erythritol 2,4-cyclodiphosphate synthase	560758	477	forward
VC0530	truD	tRNA pseudouridine synthase D	561264	1086	forward
VC0532	pcm	protein-L-isoaspartate O-methyltransferase	563096	627	forward
VC0533		lipoprotein NlpD	563722	936	forward
VC0535		DNA mismatch repair protein MutS	565831	2589	reverse
VC0537	cysM	cysteine synthase B	568687	888	reverse
VC0538		thiosulfate ABC transporter substrate-binding protein	569958	1002	forward
VC0539		sulfate ABC transporter permease	571036	852	forward
VC0540		sulfate ABC transporter permease	571898	864	forward
VC0541		sulfate ABC transporter ATP-binding protein	572758	1131	forward
VC0542		CinA-like protein	574055	507	forward
VC0543	recA	recombinase A	574695	1065	forward
VC0544	recX	recombination regulator RecX	575892	459	forward
VC0545	alaS	alanyl-tRNA synthetase	576523	2583	forward
VC0547		aspartate kinase	579309	1188	forward
VC0548		carbon storage regulator	580588	198	forward
VC0549		oxaloacetate decarboxylase subunit gamma	582356	261	forward
VC0550		oxaloacetate decarboxylase	582645	1794	forward
VC0554		insulinase family protease/insulinase family protease	587113	2859	forward
VC0556		glutamate--cysteine ligase	590083	1575	forward
VC0557		S-ribosylhomocysteinase	591706	519	forward
VC0558		hemolysin	592294	1281	reverse
VC0559		hypothetical protein	593657	804	reverse
VC0560		signal recognition particle protein	594664	1386	forward
VC0561	rpsP	30S ribosomal protein S16	596285	249	forward
VC0562	rimM	16S rRNA-processing protein RimM	596561	555	forward
VC0563	trmD	tRNA (guanine-N(1)-)-methyltransferase	597143	744	forward
VC0564	rplS	50S ribosomal protein L19	597928	354	forward
VC0565		protease DegS	598402	1059	reverse
VC0566		protease Do	599637	1371	reverse
VC0567		cytochrome d ubiquinol oxidase subunit III	601136	438	reverse
VC0568		hypothetical protein	601727	1104	forward
VC0570	rplM	50S ribosomal protein L13	603054	429	forward
VC0571	rpsI	30S ribosomal protein S9	603498	393	forward
VC0573		ubiquinol--cytochrome c reductase iron-sulfur subunit	604218	594	forward
VC0574		ubiquinol--cytochrome c reductase cytochrome B	604811	1266	forward
VC0575		ubiquinol--cytochrome c reductase cytochrome c1	606073	738	forward
VC0576	sspA	stringent starvation protein A	606910	636	forward
VC0577		ClpXP protease specificity-enhancing factor	607545	477	forward
VC0578		hemolysin	608089	570	reverse
VC0579		phosphoheptose isomerase	608661	591	reverse
VC0581		lipoprotein	609610	1806	reverse
VC0582		hypothetical protein	611485	867	forward
VC0589		ABC transporter ATP-binding protein	616925	918	forward
VC0590		permease	617848	771	forward
VC0591	panC	pantoate--beta-alanine ligase	618682	882	reverse
VC0593		2-amino-4-hydroxy-6- hydroxymethyldihydropteridine diphosphokinase	620371	504	reverse
VC0594		poly(A) polymerase	620871	1374	reverse
VC0596		dnaK suppressor protein	623298	447	reverse
VC0597		sugar fermentation stimulation protein A	623869	771	reverse
VC0600		hypothetical protein	624850	1353	forward
VC0601		ATP-dependent RNA helicase HrpB	626301	2463	forward
VC0602		penicillin-binding protein 1B	628760	2334	forward
VC0603		hypothetical protein	631330	2295	forward
VC0604		aconitate hydratase B	633889	2598	forward
VC0605		hypothetical protein	636641	381	forward
VC0606		nitrogen regulatory protein P-II	637172	366	forward
VC0608		iron(III) ABC transporter substrate-binding protein	638884	1059	forward
VC0609		iron(III) ABC transporter permease	640026	1626	forward
VC0610		iron(III) ABC transporter ATP-binding protein	641651	1032	forward
VC0611		phosphoglucomutase/phosphomannomutase	642813	1413	reverse
VC0612		cellobiose/cellodextrin-phosphorylase	644348	2406	reverse
VC0613		beta-N-acetylhexosaminidase	646872	1914	reverse
VC0615		endoglucanase-like protein	649663	1725	reverse
VC0616		peptide ABC transporter ATP-binding protein	651444	996	reverse
VC0617		peptide ABC transporter ATP-binding protein	652482	984	reverse
VC0618		peptide ABC transporter permease	653468	1026	reverse
VC0619		peptide ABC transporter permease	654496	987	reverse
VC0620		peptide ABC transporter substrate-binding protein	655652	1671	reverse
VC0622		sensory box sensor histidine kinase/response regulator	658233	3390	reverse
VC0623		16S rRNA methyltransferase	661830	1023	reverse
VC0624		hypothetical protein	662925	1086	reverse
VC0626		glutamate-1-semialdehyde aminotransferase	664264	1299	reverse
VC0627		iron-sulfur cluster insertion protein ErpA	665846	342	forward
VC0628		hypothetical protein	666285	1101	forward
VC0629		multidrug resistance protein	667396	3120	forward
VC0630		hypothetical protein	670597	1302	reverse
VC0631		tyrosyl-tRNA synthetase	672029	1188	forward
VC0632		D-alanyl-D-alanine carboxypeptidase/endopeptidase	673284	1464	reverse
VC0634	greA	transcription elongation factor GreA	676404	477	forward
VC0635		hypothetical protein	676957	297	reverse
VC0636	rrmJ	23S rRNA methyltransferase	677373	630	forward
VC0637		cell division protein FtsH	678103	1956	forward
VC0638		dihydropteroate synthase	680125	837	forward
VC0639	glmM	phosphoglucosamine mutase	680987	1341	forward
VC0640	secG	preprotein translocase subunit SecG	682584	336	forward
VC0641		hypothetical protein	683350	456	forward
VC0642	nusA	transcription elongation factor NusA	683824	1488	forward
VC0643	infB	translation initiation factor IF-2	685336	2697	forward
VC0644	rbfA	ribosome-binding factor A	688134	399	forward
VC0645	truB	tRNA pseudouridine synthase B	688532	939	forward
VC0646	rpsO	30S ribosomal protein S15	689612	270	forward
VC0647		polynucleotide phosphorylase	690244	2130	forward
VC0648		lipoprotein NlpI	692489	912	forward
VC0649		MarR family transcriptional regulator	693487	420	forward
VC0650	vmrA	multidrug efflux pump VmrA	693953	1338	forward
VC0651		hypothetical protein	695343	879	reverse
VC0652		protease	696233	1014	reverse
VC0653		c-di-GMP phosphodiesterase A-like protein	697354	2055	reverse
VC0655		acetyltransferase	700104	552	forward
VC0658		c-di-GMP phosphodiesterase A-like protein	701608	2058	reverse
VC0660		ATP-dependent RNA helicase SrmB	705586	1272	reverse
VC0661		hypothetical protein	706945	723	reverse
VC0662		branched-chain amino acid ABC transporter substrate-binding protein	707976	1314	forward
VC0664	lysS	lysyl-tRNA synthetase	710582	1539	forward
VC0665		Fis family transcriptional regulator	712394	1335	forward
VC0666		hypothetical protein	714306	252	forward
VC0667		aldo/keto reductase	714595	1059	reverse
VC0668		DNA mismatch repair protein	715846	666	reverse
VC0671		dinucleoside polyphosphate hydrolase	717079	582	forward
VC0672		fused phosphoenolpyruvate-protein phosphotransferase PtsP/GAF domain-containing protein	717663	2247	forward
VC0673		hypothetical protein	719919	795	forward
VC0674		prolipoprotein diacylglyceryl transferase	720742	816	forward
VC0675	thyA	thymidylate synthase	721567	852	forward
VC0676		Na+/phosphate symporter NptA	722511	1149	reverse
VC0677	nhaR	transcriptional activator NhaR	724054	891	forward
VC0678		transcriptional activator HlyU	725143	327	forward
VC0679	rpsT	30S ribosomal protein S20	725538	261	reverse
VC0680		MviN protein	726041	1578	forward
VC0681		bifunctional riboflavin kinase/FMN adenylyltransferase	727687	969	forward
VC0682	ileS	isoleucyl-tRNA synthetase	728686	2850	forward
VC0683	lspA	lipoprotein signal peptidase	731551	516	forward
VC0684		FKBP-type peptidylprolyl isomerase	732229	435	forward
VC0685	ispH	4-hydroxy-3-methylbut-2-enyl diphosphate reductase	732710	951	forward
VC0687		carbon starvation protein A	733797	1485	reverse
VC0688		hypothetical protein	735534	342	forward
VC0689		hypothetical protein	735891	1800	forward
VC0690		N-acetylmuramic acid-6-phosphate etherase	737714	924	reverse
VC0691	anmK	anhydro-N-acetylmuramic acid kinase	738655	1113	reverse
VC0692		beta-hexosaminidase	739873	993	forward
VC0693		two-component response-regulatory protein YehT	740892	714	reverse
VC0694		hypothetical protein	741615	1677	reverse
VC0695		phospho-2-dehydro-3-deoxyheptonate aldolase	743533	1074	forward
VC0696	tyrA	bifunctional chorismate mutase/prephenate dehydrogenase	744619	1128	forward
VC0697		hypothetical protein	745813	432	reverse
VC0698		ABC transporter ATP-binding protein	746355	1668	reverse
VC0700		soluble lytic murein transglycosylase	748384	1947	forward
VC0701		Trp operon repressor	750340	357	forward
VC0705		chorismate mutase	754827	1176	reverse
VC0706		sigma-54 modulation protein	756242	327	reverse
VC0708		hypothetical protein	756970	762	reverse
VC0709	rluD	23S rRNA pseudouridine synthase D	757850	975	forward
VC0710		hypothetical protein	758827	723	forward
VC0711		clpB protein	759674	2574	forward
VC0714		hypothetical protein	768217	324	forward
VC0715		nitroreductase A	768550	723	forward
VC0716		ferredoxin	769307	255	reverse
VC0717		protease	769564	1401	reverse
VC0718	rdgC	recombination associated protein	771115	915	reverse
VC0719		DNA-binding response regulator PhoB	772266	690	forward
VC0720	phoR	phosphate regulon sensor protein	772977	1302	forward
VC0721		phosphate ABC transporter substrate-binding protein	774275	978	forward
VC0723		polyphosphate kinase	776803	2106	reverse
VC0724		phosphate ABC transporter permease	779107	2196	forward
VC0725		phosphate ABC transporter permease	781312	1647	forward
VC0726		phosphate transporter ATP-binding protein	782961	822	forward
VC0727		transcriptional regulator PhoU	783816	711	forward
VC0728		hypothetical protein	784587	777	reverse
VC0730		copper homeostasis protein	785566	765	reverse
VC0731		anti-oxidant AhpCTSA family protein	786665	624	reverse
VC0732		LysR family transcriptional regulator	787492	906	forward
VC0734		malate synthase	788948	1671	forward
VC0736		isocitrate lyase	790748	1314	forward
VC0737		acetoin utilization protein AcuB	792214	510	reverse
VC0739	queA	S-adenosylmethionine:tRNA ribosyltransferase-isomerase	792953	1059	forward
VC0741	tgt	queuine tRNA-ribosyltransferase	794240	1140	forward
VC0742	yajC	preprotein translocase subunit YajC	795484	333	forward
VC0743	secD	preprotein translocase subunit SecD	795838	1854	forward
VC0744	secF	preprotein translocase subunit SecF	797706	948	forward
VC0745		inositol monophosphatase	798821	804	reverse
VC0746		RNA methyltransferase	799803	735	forward
VC0747		hypothetical protein	800607	567	forward
VC0748		cysteine desulfurase	801200	1215	forward
VC0749		scaffold protein	802451	384	forward
VC0750		HesB family protein	802895	324	forward
VC0751	hscB	co-chaperone HscB	803267	516	forward
VC0752	hscA	chaperone protein HscA	803806	1851	forward
VC0753		ferredoxin	805670	339	forward
VC0754		hypothetical protein	806057	195	forward
VC0755		aminopeptidase	806471	1290	forward
VC0756	ndk	nucleoside diphosphate kinase	807963	429	forward
VC0757		ribosomal RNA large subunit methyltransferase N	808565	1122	forward
VC0758		hypothetical protein	810000	1083	forward
VC0759	ispG	4-hydroxy-3-methylbut-2-en-1-yl diphosphate synthase	811087	1131	forward
VC0760	hisS	histidyl-tRNA synthetase	812243	1269	forward
VC0761		hypothetical protein	813548	615	forward
VC0762		outer membrane protein assembly complex subunit YfgL	814175	1161	forward
VC0763	engA	GTP-binding protein EngA	815528	1485	forward
VC0764		hypothetical protein	817033	918	forward
VC0766	xseA	exodeoxyribonuclease VII large subunit	818469	1341	reverse
VC0767		inosine 5'-monophosphate dehydrogenase	820011	1470	forward
VC0768	guaA	GMP synthase	821587	1554	forward
VC0769		chitinase	823376	1725	forward
VC0770		hypothetical protein	825291	594	forward
VC0771		vibriobactin-specific isochorismatase	826196	882	forward
VC0772		2,3-dihydroxybenzoate-AMP ligase	827178	1632	reverse
VC0773		vibriobactin-specific isochorismate synthase	828820	1188	reverse
VC0774		2,3-dihydro-2,3-dihydroxybenzoate dehydrogenase	830175	789	forward
VC0775		vibriobactin synthesis protein	830975	1317	reverse
VC0776		iron-enterobactin transporter substrate-binding protein	832469	978	forward
VC0778		ferric vibriobactin ABC transporter permease	834474	1077	forward
VC0779		ferric vibriobactin ABC transporter ATP-binding protein	835667	840	forward
VC0784		sodium/alanine symporter	840438	1551	reverse
VC0786		D-amino acid dehydrogenase small subunit	842366	1266	reverse
VC0788		DOPA-dioxygenase-like protein	844789	330	forward
VC0789		hypothetical protein	845284	273	forward
VC0790		transcriptional regulator CitB	845590	684	reverse
VC0791		sensor kinase citA	846287	1698	reverse
VC0792		oxaloacetate decarboxylase subunit beta	848055	1302	reverse
VC0795		citrate/sodium symporter	851556	1347	reverse
VC0796		[citrate (pro-3S)-lyase] ligase	853164	1071	forward
VC0798		citrate lyase subunit beta	854564	891	forward
VC0799		citrate lyase subunit alpha	855465	1530	forward
VC0801		2-(5''-triphosphoribosyl)-3'-dephosphocoenzyme-A synthase	857505	942	forward
VC0802		hypothetical protein	858793	399	forward
VC0803		RNA methyltransferase	859266	774	forward
VC0804		ferredoxin	860218	324	reverse
VC0806		hypothetical protein	860788	1617	forward
VC0807		hypothetical protein	862472	684	reverse
VC0815		hypothetical protein	871282	1371	reverse
VC0816		hypothetical protein	872763	183	reverse
VC0848	smpB	SsrA-binding protein	914725	486	reverse
VC0849		hypothetical protein	915388	441	forward
VC0850		hypothetical protein	915825	312	forward
VC0851		small protein A	916214	411	reverse
VC0852		recombination and repair protein	916732	1665	reverse
VC0853	ppnK	inorganic polyphosphate/ATP-NAD kinase	918526	885	reverse
VC0854		heat shock protein GrpE	919556	603	forward
VC0855	dnaK	molecular chaperone DnaK	920422	1908	forward
VC0856		molecular chaperone DnaJ	922530	1146	forward
VC0857		fimbrial assembly protein PilE	923725	444	reverse
VC0863		hypothetical protein	927381	1560	forward
VC0864		hypothetical protein	929009	582	forward
VC0866		transglycosylase	929946	1593	reverse
VC0868		hypothetical protein	931639	213	forward
VC0869		phosphoribosylformylglycinamidine synthase	931848	3894	forward
VC0871		hypothetical protein	936464	192	reverse
VC0872		hypothetical protein	936661	204	reverse
VC0873		hypothetical protein	936967	645	reverse
VC0875		prolyl-tRNA synthetase	937853	1716	reverse
VC0876		hypothetical protein	939794	696	reverse
VC0878	rpmE2	50S ribosomal protein L31 type B	940624	258	forward
VC0879	rpmJ	50S ribosomal protein L36	940878	126	forward
VC0880		hypothetical protein	941186	1605	forward
VC0881		hypothetical protein	942856	450	reverse
VC0882		hypothetical protein	943302	300	reverse
VC0884		acetyltransferase-like protein	944366	624	forward
VC0887		hypothetical protein	946378	312	forward
VC0888		tRNA pseudouridine synthase C	946690	735	forward
VC0889		1-deoxy-D-xylulose-5-phosphate synthase	947522	1881	reverse
VC0890		geranyltranstransferase	949422	885	reverse
VC0891		exodeoxyribonuclease VII small subunit	950348	243	reverse
VC0892		flagellar motor protein PomA	950905	765	forward
VC0893	motB	flagellar motor protein MotB	951681	957	forward
VC0894		thiamine biosynthesis protein ThiI	952941	1452	forward
VC0896		DNA-binding transcriptional activator GcvA	955013	921	forward
VC0897		hypothetical protein	955955	387	forward
VC0898	xni	exonuclease IX	956371	852	reverse
VC0899		hypothetical protein	957261	1374	reverse
VC0900		GGDEF family protein	958839	1575	reverse
VC0901		hypothetical protein	960515	2262	reverse
VC0902	queF	7-cyano-7-deazaguanine reductase	962791	846	reverse
VC0903		SecY interacting protein Syd	963685	597	forward
VC0904		hypothetical protein	964283	777	forward
VC0905	metQ	DL-methionine transporter substrate-binding subunit	965192	810	reverse
VC0907	metN	DL-methionine transporter ATP-binding subunit	966705	1035	reverse
VC0908		D,D-heptose 1,7-bisphosphate phosphatase	967975	561	forward
VC0909	treR	trehalose repressor	968600	951	forward
VC0910		PTS system trehalose(maltose)-specific transporter subunits IIBC	969787	1437	forward
VC0911		trehalose-6-phosphate hydrolase	971303	1689	forward
VC0913		hypothetical protein	974048	1059	forward
VC0914		multidrug resistance protein	975106	3111	forward
VC0916		phosphotyrosine protein phosphatase	978643	501	forward
VC0917		UDP-N-acetylglucosamine 2-epimerase	979456	1119	forward
VC0918	wecC	UDP-N-acetyl-D-mannosamine dehydrogenase	980594	1242	forward
VC0919		serine acetyltransferase-like protein	981832	555	forward
VC0920		exopolysaccharide biosynthesis protein EpsF	982383	1149	forward
VC0921		polysaccharide export protein	983528	1410	forward
VC0922		hypothetical protein	984934	1221	forward
VC0923		serine acetyltransferase-like protein	986165	432	forward
VC0924		capsular polysaccharide biosynthesis protein CapK	986596	1341	forward
VC0926		hypothetical protein	989006	1173	forward
VC0928		hypothetical protein	991116	816	forward
VC0929		hypothetical protein	992137	1227	reverse
VC0930		hemolysin-like protein	993627	2874	forward
VC0931		hypothetical protein	996655	1317	reverse
VC0934		capsular polysaccharide biosynthesis glycosyltransferase	999241	1398	forward
VC0935		hypothetical protein	1000709	1197	forward
VC0936		polysaccharide export-like protein	1001909	528	forward
VC0937		exopolysaccharide biosynthesis protein	1002461	2214	forward
VC0938		hypothetical protein	1004671	708	forward
VC0940		hypothetical protein	1005942	597	reverse
VC0941	glyA	serine hydroxymethyltransferase	1006879	1251	forward
VC0942		hypothetical protein	1008293	354	reverse
VC0943		lipoyl synthase	1008815	966	reverse
VC0945		hypothetical protein	1010611	279	reverse
VC0947		D-alanyl-D-alanine carboxypeptidase	1011037	1176	reverse
VC0948		rare lipoprotein A	1012304	792	reverse
VC0949		rod shape-determining protein RodA	1013095	1122	reverse
VC0950		penicillin-binding protein 2	1014213	1917	reverse
VC0951		23S rRNA (pseudouridine(1915)-N(3))-methyltransferase RlmH	1016136	471	reverse
VC0952		hypothetical protein	1016609	318	reverse
VC0953	holA	DNA polymerase III subunit delta	1016995	1029	reverse
VC0954		rare lipoprotein B	1018029	642	reverse
VC0956	leuS	leucyl-tRNA synthetase	1018820	2577	reverse
VC0957		hypothetical protein	1021526	471	forward
VC0958	lnt	apolipoprotein N-acyltransferase	1022052	1518	reverse
VC0959		hemolysin	1023610	876	reverse
VC0960		metalloprotease	1024555	465	reverse
VC0961		PhoH family protein	1025016	1104	reverse
VC0962		(dimethylallyl)adenosine tRNA methylthiotransferase	1026187	1425	reverse
VC0963		2-octaprenyl-3-methyl-6-methoxy-1,4-benzoquinol hydroxylase	1027835	1194	forward
VC0964		PTS system glucose-specific transporter subunit	1029141	510	reverse
VC0965		phosphoenolpyruvate-protein phosphotransferase	1029759	1722	reverse
VC0966		phosphocarrier protein HPr	1031614	258	reverse
VC0968		cysteine synthase A	1032169	969	reverse
VC0969		sulfate transport protein CysZ	1033260	753	reverse
VC0970		cell division protein ZipA	1034242	876	forward
VC0971	ligA	NAD-dependent DNA ligase LigA	1035250	2010	forward
VC0974		MerR family transcriptional regulator	1039892	420	forward
VC0975		hypothetical protein	1040355	450	reverse
VC0976		hypothetical protein	1040812	921	reverse
VC0977		hypothetical protein	1042163	921	reverse
VC0979		short chain dehydrogenase	1043446	828	reverse
VC0980		epimerase	1044316	915	reverse
VC0981		phosphodiesterase	1045624	570	forward
VC0982		selenoprotein W-like protein	1046274	294	reverse
VC0983		regulatory protein ToxS	1046608	522	reverse
VC0984		cholera toxin transcriptional activator	1047139	885	reverse
VC0985		heat shock protein 90	1048251	1908	forward
VC0986	adk	adenylate kinase	1050493	645	forward
VC0987	hemH	ferrochelatase	1051252	975	forward
VC0988	tppB	tripeptide transporter permease	1052326	1545	reverse
VC0990	rfaH	transcriptional activator RfaH	1054315	498	forward
VC0991	asnB	asparagine synthetase B	1054960	1665	reverse
VC0992		glutathione-regulated potassium-efflux system protein KefB	1056820	1587	reverse
VC0993		N-acetylglucosamine repressor	1058501	1215	reverse
VC0994	nagA	N-acetylglucosamine-6-phosphate deacetylase	1059718	1137	reverse
VC0995		PTS system N-acetylglucosamine-specific transporter subunit IIABC	1061323	1572	forward
VC0997		glutaminyl-tRNA synthetase	1063142	1671	forward
VC0999	truA	tRNA pseudouridine synthase A	1069964	795	forward
VC1000		acetyl-CoA carboxylase carboxyltransferase subunit beta	1070932	927	forward
VC1001		folylpolyglutamate synthase/dihydrofolate synthase	1071903	1266	forward
VC1002		DedD protein	1073169	597	forward
VC1003		bacteriocin production protein	1073828	492	forward
VC1004		amidophosphoribosyltransferase	1074352	1515	forward
VC1005		hypothetical protein	1075994	1326	reverse
VC1006		ribonuclease T	1077420	732	reverse
VC1009		hypothetical protein	1079301	441	reverse
VC1010		lactoylglutathione lyase	1079900	417	reverse
VC1011		endonuclease III	1080357	642	reverse
VC1012		electron transport complex protein RsxE	1081025	693	reverse
VC1013		electron transport complex protein RnfG	1081719	630	reverse
VC1014	rnfD	electron transport complex protein RnfD	1082360	1047	reverse
VC1017		Na(+)-translocating NADH-quinone reductase subunit E	1086326	582	reverse
VC1021		LuxO repressor protein	1090249	1368	forward
VC1023		hypothetical protein	1091950	891	reverse
VC1024	moaA	molybdenum cofactor biosynthesis protein A	1093131	1005	forward
VC1025		molybdenum cofactor biosynthesis protein B	1094195	513	forward
VC1026	moaC	molybdenum cofactor biosynthesis protein MoaC	1094715	483	forward
VC1027	moaD	molybdopterin synthase small subunit	1095194	246	forward
VC1028		molybdenum cofactor biosynthesis protein E	1095441	453	forward
VC1029		GGDEF family protein	1095908	975	reverse
VC1031		inosine monophosphate dehydrogenase-like protein	1097087	441	forward
VC1033	zntA	zinc/cadmium/mercury/lead-transporting ATPase	1097640	2307	forward
VC1034		uridine phosphorylase	1100392	777	forward
VC1035		hypothetical protein	1101241	894	reverse
VC1036	metG	methionyl-tRNA synthetase	1102360	2052	reverse
VC1037		mrp protein	1104497	1149	forward
VC1038		uridine kinase	1105804	660	forward
VC1039		asmA protein	1106561	2112	forward
VC1040		cob(I)yrinic acid a,c-diamide adenosyltransferase	1108744	606	reverse
VC1041		phosphotyrosine protein phosphatase	1109435	468	forward
VC1043		long-chain fatty acid transport protein	1111530	1287	reverse
VC1044		hypothetical protein	1113076	762	reverse
VC1046	fadI	3-ketoacyl-CoA thiolase	1114894	1308	forward
VC1047	fadJ	multifunctional fatty acid oxidation complex subunit alpha	1116201	2127	forward
VC1048		hypothetical protein	1118453	549	forward
VC1049		LysR family transcriptional regulator	1119080	900	reverse
VC1050		response regulator	1120188	1107	forward
VC1051		hypothetical protein	1121464	132	forward
VC1052		hypothetical protein	1121595	399	forward
VC1053		adenine phosphoribosyltransferase	1122125	546	forward
VC1054		DNA polymerase III subunits gamma and tau	1122689	2079	forward
VC1055		hypothetical protein	1124805	363	forward
VC1056	recR	recombination protein RecR	1125182	603	forward
VC1057		proteinase inhibitor	1125894	252	reverse
VC1058		hypothetical protein	1126280	438	forward
VC1059		short chain dehydrogenase	1126811	744	reverse
VC1060		periplasmic protease	1127713	1062	forward
VC1061		cysteine synthase/cystathionine beta-synthase family protein	1128899	1068	reverse
VC1062		AsnC family transcriptional regulator	1130088	459	forward
VC1063		acyl-CoA thioesterase II	1130555	861	reverse
VC1064		lipoprotein-like protein	1131566	432	forward
VC1065		methylated-DNA--protein-cysteine methyltransferase-like protein	1132051	303	reverse
VC1066		hypothetical protein	1132404	744	forward
VC1067		hypothetical protein	1133234	2082	forward
VC1068		ArsR family transcriptional regulator	1135857	342	forward
VC1069		glyceraldehyde-3-phosphate dehydrogenase	1136295	1002	forward
VC1070		phosphatase	1137310	498	forward
VC1071		transporter	1137846	1236	forward
VC1073		chitinase	1139645	3267	forward
VC1074		hypothetical protein	1143001	831	reverse
VC1075		hypothetical protein	1144115	543	forward
VC1077		hypothetical protein	1145506	489	reverse
VC1078		hypothetical protein	1146073	141	reverse
VC1079		hypothetical protein	1146258	990	reverse
VC1080		hypothetical protein	1147493	366	forward
VC1081		response regulator	1147855	1143	forward
VC1082		response regulator	1149032	366	forward
VC1083		hypothetical protein	1149394	585	forward
VC1084		sensory box sensor histidine kinase	1149989	1320	forward
VC1085		sensor histidine kinase	1151320	1305	forward
VC1086		response regulator	1152624	1611	forward
VC1087		response regulator	1154251	1344	forward
VC1088		sensor histidine kinase	1155623	1605	reverse
VC1089		periplasmic binding protein-like protein	1157231	813	reverse
VC1091		oligopeptide ABC transporter substrate-binding protein	1158667	1632	forward
VC1092	oppB	oligopeptide transporter permease	1160447	921	forward
VC1093		oligopeptide ABC transporter permease	1161381	903	forward
VC1095		oligopeptide ABC transporter ATP-binding protein	1163261	1011	forward
VC1096		hypothetical protein	1164421	948	forward
VC1097		phosphate acetyltransferase	1165466	2145	reverse
VC1098		acetate kinase	1167746	1197	reverse
VC1099		hypothetical protein	1169289	459	forward
VC1100		hypothetical protein	1169870	411	reverse
VC1101		hypothetical protein	1170718	966	forward
VC1102		ABC transporter permease	1171759	984	forward
VC1103		ABC transporter ATP-binding protein	1172739	795	forward
VC1104		GGDEF family protein	1173700	1470	forward
VC1105		hypothetical protein	1175202	972	reverse
VC1106		preprotein translocase SecA subunit-like protein	1176330	630	forward
VC1107	lolA	outer-membrane lipoprotein carrier protein	1177055	597	forward
VC1108		recombination factor protein RarA	1177676	1350	forward
VC1110		seryl-tRNA synthetase	1179129	1308	forward
VC1111		adenosylmethionine--8-amino-7-oxononanoate aminotransferase BioA	1180543	1287	reverse
VC1113		8-amino-7-oxononanoate synthase	1182992	1155	forward
VC1114		biotin synthesis protein BioC	1184143	804	forward
VC1116		hypothetical protein	1185720	210	reverse
VC1117		heat shock protein HtpX	1186156	864	forward
VC1118		transcriptional regulator	1187229	429	forward
VC1119		short chain dehydrogenase	1187654	726	forward
VC1120		hypothetical protein	1188390	1281	forward
VC1122		cyclopropane-fatty-acyl-phospholipid synthase	1190412	1299	forward
VC1124		hypothetical protein	1192185	567	forward
VC1125		hypothetical protein	1192748	528	forward
VC1126		adenylosuccinate lyase	1193366	1371	reverse
VC1127		hypothetical protein	1194794	618	reverse
VC1128	mnmA	tRNA-specific 2-thiouridylase MnmA	1195434	1119	reverse
VC1129		inosine-guanosine kinase	1196814	1305	forward
VC1130		DNA-binding protein H-NS	1198166	414	reverse
VC1131		hypothetical protein	1199267	1602	forward
VC1132	hisG	ATP phosphoribosyltransferase	1201259	915	forward
VC1133	hisD	histidinol dehydrogenase	1202178	1296	forward
VC1134		histidinol-phosphate aminotransferase	1203477	1041	forward
VC1135		imidazole glycerol-phosphate dehydratase/histidinol phosphatase	1204569	1074	forward
VC1136	hisH	imidazole glycerol phosphate synthase subunit HisH	1205642	612	forward
VC1138		imidazole glycerol phosphate synthase subunit HisF	1207015	774	forward
VC1139		bifunctional phosphoribosyl-AMP cyclohydrolase/phosphoribosyl-ATP pyrophosphatase protein	1207785	633	forward
VC1140		23S rRNA pseudouridine synthase E	1208618	726	reverse
VC1141		isocitrate dehydrogenase	1209651	2226	forward
VC1142		cold shock-like protein CspD	1211975	231	reverse
VC1143	clpS	ATP-dependent Clp protease adaptor protein ClpS	1212669	321	forward
VC1144	clpA	ATP-dependent Clp protease ATP-binding subunit	1213028	2271	forward
VC1145		hypothetical protein	1215367	1677	reverse
VC1146	grxA	glutaredoxin 1	1217245	264	reverse
VC1147		iron-containing alcohol dehydrogenase	1217796	1269	forward
VC1148		DNA-binding transcriptional regulator HexR	1219155	855	reverse
VC1149		glutamate decarboxylase	1220317	1647	reverse
VC1150		hypothetical protein	1222073	510	reverse
VC1151		hypothetical protein	1222771	906	reverse
VC1152		hypothetical protein	1223697	936	reverse
VC1153		hypothetical protein	1224974	609	forward
VC1154		hypothetical protein	1225678	549	reverse
VC1155		response regulator	1226417	546	reverse
VC1158		hypothetical protein	1229088	1266	forward
VC1159		3-phosphoserine/phosphohydroxythreonine aminotransferase	1230430	1140	forward
VC1160		hypothetical protein	1231650	990	reverse
VC1161		gonadoliberin III-like protein	1232639	1509	reverse
VC1162		hypothetical protein	1234156	738	reverse
VC1163		hypothetical protein	1235013	972	reverse
VC1164		hypothetical protein	1236096	741	reverse
VC1165		hypothetical protein	1236962	870	reverse
VC1166	aspS	aspartyl-tRNA synthetase	1238123	1776	forward
VC1167		thymidine kinase	1239995	579	forward
VC1169	trpA	tryptophan synthase subunit alpha	1242247	807	reverse
VC1170		tryptophan synthase subunit beta	1243053	1191	reverse
VC1171		bifunctional indole-3-glycerol phosphate synthase/phosphoribosylanthranilate isomerase	1244284	1410	reverse
VC1172	trpD	anthranilate phosphoribosyltransferase	1245699	999	reverse
VC1173		anthranilate synthase component II	1246718	612	reverse
VC1174		anthranilate synthase component I	1247326	1572	reverse
VC1177		hypothetical protein	1249233	873	forward
VC1178		hypothetical protein	1250108	621	forward
VC1179		23S rRNA pseudouridylate synthase B	1250861	966	forward
VC1181		cysteine/glutathione ABC transporter membrane/ATP-binding protein	1253708	1788	reverse
VC1182		thioredoxin reductase	1255615	957	reverse
VC1184		NifS-like protein	1257680	1251	forward
VC1185		GGDEF family protein	1259188	1332	forward
VC1186		SanA protein	1260620	765	reverse
VC1188		malate dehydrogenase	1261729	1689	reverse
VC1189		hypothetical protein	1263811	423	forward
VC1190	hemH	phosphoribosylaminoimidazole-succinocarboxamide synthase	1264435	1107	reverse
VC1191		hypothetical protein	1265707	399	reverse
VC1193		hypothetical protein	1266397	198	reverse
VC1194		hypothetical protein	1266730	1053	reverse
VC1195		lipoprotein	1267847	672	reverse
VC1196		hypothetical protein	1268618	690	reverse
VC1197		hypothetical protein	1269432	696	reverse
VC1198		hypothetical protein	1270298	3066	forward
VC1199		hypothetical protein	1273413	468	forward
VC1200		serine protease	1274130	1212	forward
VC1201		hypothetical protein	1275416	726	reverse
VC1202	hutH	histidine ammonia-lyase	1276290	1536	reverse
VC1203		urocanate hydratase	1277837	1698	reverse
VC1205		imidazolonepropionase	1280553	1209	reverse
VC1206		histidine utilization repressor	1281865	711	reverse
VC1207		hypothetical protein	1282692	948	reverse
VC1208		dsDNA-mimic protein	1283778	321	reverse
VC1209		elongation factor P	1284103	567	reverse
VC1210		hypothetical protein	1284861	795	forward
VC1212		DNA polymerase II	1287835	2364	reverse
VC1213		response regulator	1290574	645	forward
VC1214	uvrC	excinuclease ABC subunit C	1291218	1833	forward
VC1215		CDP-diacylglycerol--glycerol-3-phosphate 3-phosphatidyltransferase	1293098	558	forward
VC1216		GGDEF family protein	1294548	1119	forward
VC1217		hypothetical protein	1295663	486	reverse
VC1219	pheS	phenylalanyl-tRNA synthetase subunit alpha	1296439	984	forward
VC1220	pheT	phenylalanyl-tRNA synthetase subunit beta	1297449	2388	forward
VC1222	ihfA	integration host factor subunit alpha	1300275	297	forward
VC1224		hypothetical protein	1300700	780	reverse
VC1226		thiopurine S-methyltransferase	1301948	657	forward
VC1228	purT	phosphoribosylglycinamide formyltransferase 2	1302697	1182	reverse
VC1229		hypothetical protein	1304026	876	reverse
VC1231		cytidine deaminase	1305060	888	reverse
VC1232		hypothetical protein	1306117	675	reverse
VC1234	sbcB	exonuclease I	1307188	1425	reverse
VC1235		sodium/dicarboxylate symporter	1308758	1416	reverse
VC1236		PilB-like protein	1310477	447	forward
VC1237	cobT	nicotinate-nucleotide--dimethylbenzimidazole phosphoribosyltransferase	1311450	1110	forward
VC1238	cobS	adenosylcobinamide-GDP ribazoletransferase	1312559	786	forward
VC1239	cobU	adenosylcobinamide kinase/adenosylcobinamide phosphate guanyltransferase	1313353	540	forward
VC1240		alpha-ribazole-5'-phosphate phosphatase	1313899	603	forward
VC1242		succinylglutamate desuccinylase	1314817	1029	forward
VC1244		vtamin B12-transporter permease	1315914	1008	forward
VC1246		hypothetical protein	1318048	576	reverse
VC1247		hypothetical protein	1318802	396	reverse
VC1248		methyl-accepting chemotaxis protein	1319245	1611	reverse
VC1249		hypothetical protein	1321086	513	reverse
VC1250		hypothetical protein	1321864	900	reverse
VC1252		competence damage protein CinA	1322927	1248	forward
VC1253		hypothetical protein	1324347	429	reverse
VC1254		(Fe-S)-binding protein	1324876	279	reverse
VC1255	nrdB	ribonucleotide-diphosphate reductase subunit beta	1325154	1134	reverse
VC1256		ribonucleotide-diphosphate reductase subunit alpha	1326383	2286	reverse
VC1257		3-demethylubiquinone-9 3-methyltransferase	1329117	738	reverse
VC1258		DNA gyrase subunit A	1330206	2685	forward
VC1259		hypothetical protein	1333103	999	forward
VC1260		AraC family transcriptional regulator	1334128	900	reverse
VC1261		hypothetical protein	1335278	1215	forward
VC1262		hypothetical protein	1336675	177	forward
VC1263	ribA	GTP cyclohydrolase II	1337022	651	forward
VC1264		iron-regulated protein A	1337808	1308	forward
VC1265		hypothetical protein	1339322	1386	forward
VC1267		hypothetical protein	1341705	1083	forward
VC1268		hypothetical protein	1343034	1575	forward
VC1269		hypothetical protein	1344754	549	forward
VC1271		hypothetical protein	1346016	717	reverse
VC1272		hypothetical protein	1346836	426	forward
VC1273		ABC transporter substrate-binding protein	1347623	1119	forward
VC1274		hypothetical protein	1348843	534	forward
VC1275		hypothetical protein	1349386	1284	forward
VC1276		sensor histidine kinase	1350776	1356	forward
VC1278		MarR family transcriptional regulator	1352764	480	reverse
VC1279		BCCT family transporter	1353600	1623	forward
VC1280		hypothetical protein	1355387	1296	reverse
VC1281		PTS system cellobiose-specific transporter subunit IIB	1356925	306	forward
VC1284		6-phospho-beta-glucosidase	1359013	1323	forward
VC1285		hypothetical protein	1360358	759	forward
VC1286		LacI family transcription regulator	1361217	1023	forward
VC1287		glucosyltransferase MdoH	1362385	2166	reverse
VC1288	mdoG	glucan biosynthesis protein G	1364569	1638	reverse
VC1289		methyl-accepting chemotaxis protein	1366599	1896	forward
VC1290		DNA polymerase III subunit epsilon	1368633	711	reverse
VC1291		hypothetical protein	1369340	1914	reverse
VC1293		aromatic amino acid aminotransferase	1371534	1191	reverse
VC1295		hypothetical protein	1373093	1479	reverse
VC1296		phosphomethylpyrimidine kinase	1375080	849	forward
VC1297	asnC	asparaginyl-tRNA synthetase	1375994	1401	reverse
VC1298		methyl-accepting chemotaxis protein	1377541	1632	reverse
VC1300		L-serine dehydratase 1	1380027	1362	reverse
VC1301		serine transporter	1381481	1254	reverse
VC1302		MutT/nudix family protein	1383033	615	reverse
VC1303		para-aminobenzoate synthase component I	1383844	1377	reverse
VC1304		fumarate hydratase, class I	1385396	1518	forward
VC1305		hypothetical protein	1387062	186	forward
VC1306		hypothetical protein	1387472	1374	forward
VC1308		transcriptional regulator TyrR	1389974	1542	forward
VC1309		ribosomal-protein-alanine acetyltransferase	1391515	576	forward
VC1310		hypothetical protein	1392185	474	forward
VC1311		hypothetical protein	1392726	879	reverse
VC1312	alr	alanine racemase	1393725	1224	reverse
VC1313		methyl-accepting chemotaxis protein	1395060	1632	reverse
VC1314		transporter	1397025	1464	forward
VC1315		sensor histidine kinase	1398498	1350	forward
VC1317		hypothetical protein	1400320	921	reverse
VC1318		outer membrane protein OmpV	1401338	774	reverse
VC1319		sensor histidine kinase	1402324	1323	reverse
VC1320		DNA-binding response regulator	1403672	705	reverse
VC1321		hypothetical protein	1404752	3072	forward
VC1323		hypothetical protein	1408098	483	reverse
VC1325		galactoside ABC transporter periplasmic D-galactose/D-glucose-binding protein	1409079	975	forward
VC1327		galactose/methyl galaxtoside transporter ATP-binding protein	1410223	1545	forward
VC1328	mglC	beta-methylgalactoside transporter inner membrane protein	1411772	1014	forward
VC1329		opacity protein-like protein	1413195	639	forward
VC1330		hypothetical protein	1414154	828	forward
VC1332		hypothetical protein	1415132	1530	reverse
VC1333		hypothetical protein	1416671	552	reverse
VC1334		hypothetical protein	1417420	972	reverse
VC1336	prpB	2-methylisocitrate lyase	1419709	927	forward
VC1337		methylcitrate synthase	1420811	1134	forward
VC1338		aconitate hydratase	1422040	2607	forward
VC1340		prpE protein	1425841	1899	forward
VC1341		acetyltransferase	1427913	477	forward
VC1342		MutT/nudix family protein	1428470	1398	forward
VC1343		M20A family peptidase	1429933	1107	reverse
VC1345		oxidoreductase	1432565	1137	forward
VC1346		hypothetical protein	1433708	1020	forward
VC1348		response regulator	1435353	1140	reverse
VC1349		sensory box sensor histidine kinase/response regulator	1436614	3996	forward
VC1350		antioxidant	1440715	474	reverse
VC1353		GGDEF family protein	1441839	2931	forward
VC1354		hypothetical protein	1444811	1194	reverse
VC1355		acylphosphatase	1446241	285	forward
VC1356		sulfite reductase subunit gamma-like protein	1446591	330	reverse
VC1358		hypothetical protein	1447034	672	reverse
VC1359		amino acid ABC transporter ATP-binding protein	1447950	756	reverse
VC1360		amino acid ABC transporter permease	1448728	1098	reverse
VC1361		amino acid ABC transporter permease	1449828	1206	reverse
VC1362		amino acid ABC transporter substrate-binding protein	1451159	1029	reverse
VC1363		siroheme synthase component enzyme	1452642	939	forward
VC1364		hypothetical protein	1453646	822	reverse
VC1365		7-carboxy-7-deazaguanine synthase QueE	1454743	738	forward
VC1367		GGDEF family protein	1456160	2004	reverse
VC1368		hypothetical protein	1458334	249	forward
VC1369		hypothetical protein	1458739	1017	forward
VC1370		GGDEF family protein	1459752	1332	forward
VC1371		hypothetical protein	1461134	681	reverse
VC1372		GGDEF family protein	1462188	1179	forward
VC1373		molecular chaperone DnaK	1463478	2847	reverse
VC1374		molecular chaperone DnaK	1466366	1896	reverse
VC1375		hypothetical protein	1468261	633	reverse
VC1377		hypothetical protein	1471031	531	forward
VC1379		hypothetical protein	1471847	465	reverse
VC1380		hypothetical protein	1472358	351	reverse
VC1382		ATP-dependent RNA helicase HrpA	1472997	3843	forward
VC1384		hypothetical protein	1476979	483	forward
VC1386		chaperone	1477678	1353	forward
VC1388	lplA	lipoate-protein ligase A	1479155	1017	forward
VC1390		LysR family transcriptional regulator	1480564	951	reverse
VC1391		multidrug transporter	1481601	1407	forward
VC1393		sugE protein	1484823	315	forward
VC1394		methyl-accepting chemotaxis protein	1485192	1236	reverse
VC1397		chemotaxis protein CheA	1487057	2286	reverse
VC1401		protein-glutamate methylesterase CheB	1491208	1077	reverse
VC1402		purine-binding chemotaxis protein Chew	1492305	1563	reverse
VC1403		methyl-accepting chemotaxis protein	1493880	1926	reverse
VC1405		methyl-accepting chemotaxis protein	1496397	1692	forward
VC1406		methyl-accepting chemotaxis protein	1498167	1317	forward
VC1407		ATP-dependent RNA helicase RhlE	1499665	1194	forward
VC1408		TetR family transcriptional regulator	1500917	603	reverse
VC1409		multidrug resistance protein	1501626	1455	forward
VC1411		multidrug resistance protein VceB	1504291	1536	forward
VC1413		methyl-accepting chemotaxis protein	1505901	1737	reverse
VC1414		thermostable carboxypeptidase 1	1507859	1575	reverse
VC1421		hypothetical protein	1518245	639	forward
VC1422		sodium/alanine symporter	1518956	1377	reverse
VC1422a		membrane protein	1520835	159	forward
VC1423		hypothetical protein	1521010	735	forward
VC1424		spermidine/putrescine ABC transporter substrate-binding protein	1521891	1038	reverse
VC1425		spermidine/putrescine ABC transporter substrate-binding protein	1523040	1032	reverse
VC1426	potC	spermidine/putrescine ABC transporter membrane protein	1524174	771	reverse
VC1428	potA	putrescine/spermidine ABC transporter ATPase protein	1525785	1134	reverse
VC1429		hypothetical protein	1527204	846	forward
VC1431		hypothetical protein	1528844	660	forward
VC1432		C32 tRNA thiolase	1529580	933	reverse
VC1433		universal stress protein UspE	1530638	948	reverse
VC1434		fumarate/nitrate reduction transcriptional regulator	1531715	753	reverse
VC1435		hypothetical protein	1532557	675	reverse
VC1436		FixS-like protein	1533228	165	reverse
VC1437		cation transporter E1-E2 family ATPase	1533396	2373	reverse
VC1438		hypothetical protein	1535773	477	reverse
VC1439		cytochrome c oxidase subunit CcoP	1536328	981	reverse
VC1440		cytochrome c oxidase subunit CcoQ	1537316	165	reverse
VC1441		cbb3-type cytochrome c oxidase subunit II	1537492	621	reverse
VC1442		cbb3-type cytochrome c oxidase subunit I	1538126	1434	reverse
VC1443		hypothetical protein	1539788	381	forward
VC1444		hypothetical protein	1540237	1218	forward
VC1445		sensor histidine kinase/response regulator	1541451	1719	forward
VC1446		toxin secretion transporter	1543230	2166	reverse
VC1479		hypothetical protein	1585290	360	reverse
VC1480		hypothetical protein	1585760	333	reverse
VC1482		ATP-dependent protease LA-like protein	1586563	1797	forward
VC1483		3-hydroxydecanoyl-ACP dehydratase	1588424	519	forward
VC1484		ribosome modulation factor	1589025	174	reverse
VC1486		ABC transporter ATPase	1591065	1920	reverse
VC1488	rlmL	23S rRNA m(2)G2445 methyltransferase	1593213	2127	reverse
VC1490		hypothetical protein	1595799	543	reverse
VC1491		dihydroorotate dehydrogenase 2	1596496	1011	reverse
VC1492		hypothetical protein	1597580	4842	reverse
VC1493		hypothetical protein	1602610	237	reverse
VC1495		hypothetical protein	1605685	717	reverse
VC1496		carboxy-terminal protease	1606510	1998	reverse
VC1497		solute/DNA competence effector	1608525	627	reverse
VC1499		ABC transporter ATP-binding protein	1609775	1833	forward
VC1500		PqiA family protein	1611641	1260	forward
VC1501		hypothetical protein	1612910	2640	forward
VC1502	yebU	16S rRNA (cytosine(1407)-C(5))-methyltransferase RsmF	1615580	1512	forward
VC1503		hypothetical protein	1617273	834	reverse
VC1506		hypothetical protein	1619549	477	reverse
VC1507		3-deoxy-7-phosphoheptulonate synthase	1620301	1062	forward
VC1508		nucleotide-binding protein	1621374	483	forward
VC1509		NAD-dependent deacetylase	1621991	780	reverse
VC1511		formate dehydrogenase cytochrome B556 subunit	1623277	1074	reverse
VC1512		formate dehydrogenase iron-sulfur subunit	1624351	609	reverse
VC1514		hypothetical protein	1627837	198	reverse
VC1516		(Fe-S)-binding protein	1628794	1662	reverse
VC1517		hypothetical protein	1630654	666	reverse
VC1519		formate dehydrogenase accessory protein	1631947	834	forward
VC1520		ABC-F family ATPase	1632887	1593	reverse
VC1521		sensor histidine kinase	1634691	2034	reverse
VC1523		hypothetical protein	1638460	828	forward
VC1524		ABC transporter permease	1639294	699	forward
VC1525		ABC transporter ATP-binding protein	1640001	723	forward
VC1527		bifunctional molybdopterin-guanine dinucleotide biosynthesis protein MobB/MoeA	1641285	1821	forward
VC1531		hypothetical protein	1644189	276	forward
VC1532		N-acetyl-D-glucosamine kinase	1644671	909	reverse
VC1533		hypothetical protein	1645742	738	reverse
VC1534		hypothetical protein	1646579	792	forward
VC1537		lipoprotein NlpC	1649483	501	forward
VC1538		hypothetical protein	1649993	342	reverse
VC1539		hypothetical protein	1650857	867	forward
VC1539a		hypothetical protein	1651881	204	forward
VC1540		multidrug efflux protein	1652339	1374	forward
VC1541		hypothetical protein	1653916	984	forward
VC1542		DNA ligase	1654906	849	reverse
VC1543		hypothetical protein	1656061	1179	reverse
VC1544		TonB2 protein	1657236	621	reverse
VC1545		TonB system transport protein ExbD2	1657856	405	reverse
VC1546		TonB system transport protein ExbB2	1658257	543	reverse
VC1547		biopolymer transport protein ExbB-like protein	1658806	1374	reverse
VC1548		hypothetical protein	1660179	759	reverse
VC1549		glycerol-3-phosphate ABC transporter substrate-binding protein	1661256	1305	forward
VC1550		glycerol-3-phosphate ABC transporter permease	1662636	882	forward
VC1553		glycerol-3-phosphate regulon repressor	1665565	762	forward
VC1554		glycerophosphoryl diester phosphodiesterase	1666354	714	forward
VC1555		hypothetical protein	1667143	513	reverse
VC1557		LacI family transcription regulator	1668121	1035	reverse
VC1558		6-phospho-beta-glucosidase	1669191	1437	reverse
VC1560		catalase/peroxidase	1671040	2175	forward
VC1561		LysR family transcriptional regulator	1673279	930	reverse
VC1562		beta-lactamase-like protein	1674272	1173	forward
VC1568		ABC transporter ATP-binding protein	1680498	702	forward
VC1570		quinol oxidase subunit II	1681273	993	reverse
VC1571		quinol oxidase subunit I	1682262	1338	reverse
VC1572		hypothetical protein	1684122	381	forward
VC1573	fumC	fumarate hydratase	1684518	1386	forward
VC1574		hypothetical protein	1686048	384	reverse
VC1575		hypothetical protein	1686476	459	reverse
VC1576		hypothetical protein	1686964	318	reverse
VC1577		hypothetical protein	1687437	822	reverse
VC1579		enterobactin synthetase subunit F	1688480	1671	reverse
VC1580		LysR family transcriptional regulator	1690214	912	reverse
VC1582		hypothetical protein	1692680	2589	forward
VC1583		superoxide dismutase	1695313	516	reverse
VC1584		AnkB protein	1695868	567	reverse
VC1585		catalase	1696498	1512	reverse
VC1587		hypothetical protein	1698456	441	forward
VC1588		LysR family transcriptional regulator	1699072	882	reverse
VC1589		alpha-acetolactate decarboxylase	1700059	786	forward
VC1590		acetolactate synthase	1700983	1704	forward
VC1591		short chain dehydrogenase/reductase family oxidoreductase	1702683	759	forward
VC1592		hypothetical protein	1703679	855	forward
VC1593		GGDEF family protein	1704616	1290	forward
VC1594	galM	aldose 1-epimerase	1705923	1032	reverse
VC1595		galactokinase	1706984	1218	reverse
VC1596		galactose-1-phosphate uridylyltransferase	1708210	1065	reverse
VC1597		multidrug transporter	1709718	1434	reverse
VC1598		ABC transporter substrate-binding protein-like protein	1711300	825	forward
VC1599		GGDEF family protein	1712740	1062	forward
VC1600		hypothetical protein	1713804	690	reverse
VC1601		hypothetical protein	1714608	804	reverse
VC1602		chemotaxis protein CheV	1715543	987	reverse
VC1603		hypothetical protein	1716548	777	reverse
VC1604		response regulator	1717390	687	reverse
VC1605		sensor kinase citA	1718076	1617	reverse
VC1605a		hypothetical protein	1720021	234	forward
VC1607		hypothetical protein	1721864	975	forward
VC1608		hypothetical protein	1722842	1164	forward
VC1609		hypothetical protein	1724002	1149	forward
VC1610		hypothetical protein	1725154	450	reverse
VC1611		homoserine O-succinyltransferase	1725651	960	forward
VC1612		fimbrial biogenesis and twitching motility protein	1726819	714	forward
VC1613		hypothetical protein	1727536	225	reverse
VC1615		hypothetical protein	1729044	513	reverse
VC1616		glutaredoxin	1729724	234	forward
VC1617		LysR family transcriptional regulator	1729988	891	reverse
VC1618		multidrug resistance protein	1730963	1218	forward
VC1619		hypothetical protein	1732237	549	forward
VC1621		agglutination protein	1741763	1338	forward
VC1622		hypothetical protein	1743102	639	forward
VC1623		carboxynorspermidine decarboxylase	1743876	1164	reverse
VC1624		hypothetical protein	1745275	1245	reverse
VC1627	nhaA	pH-dependent sodium/proton antiporter	1750015	1149	reverse
VC1628		hypothetical protein	1751442	1119	reverse
VC1629		hypothetical protein	1752561	2511	reverse
VC1631		hypothetical protein	1755792	1377	reverse
VC1632		hypothetical protein	1757296	1437	forward
VC1634		bicyclomycin/multidrug efflux system	1759458	1206	reverse
VC1635		16S rRNA pseudouridine(516) synthase	1760982	696	reverse
VC1636		helicase-like protein	1761811	1785	forward
VC1637		hypothetical protein	1763860	408	forward
VC1639		sensor histidine kinase	1764913	1389	forward
VC1640		50S ribosomal protein L25	1766459	279	forward
VC1641		hypothetical protein	1766887	774	reverse
VC1642		hypothetical protein	1767752	402	reverse
VC1643		methyl-accepting chemotaxis protein	1768344	1791	forward
VC1644		hypothetical protein	1770466	1245	forward
VC1646		hypothetical protein	1772605	204	reverse
VC1647		hypothetical protein	1772999	1764	forward
VC1651		response regulator VieB	1779307	1662	reverse
VC1652		response regulator VieA	1780980	1755	reverse
VC1653		sensory box sensor histidine kinase/response regulator VieS	1782739	3531	reverse
VC1655		magnesium transporter	1786970	1356	forward
VC1656		hypothetical protein	1788408	864	reverse
VC1658		serine transporter	1789607	1254	forward
VC1659		hypothetical protein	1791029	948	forward
VC1660a		ABC transporter permease	1791986	927	forward
VC1660		ABC transporter ATP-binding protein	1792909	1098	forward
VC1661		hypothetical protein	1794165	222	forward
VC1662		hypothetical protein	1794392	267	reverse
VC1663		heat shock protein HslJ	1794805	444	forward
VC1664		ABC transporter substrate-binding protein	1795456	1149	forward
VC1665		ABC transporter permease	1796618	1701	forward
VC1667		hypothetical protein	1798939	621	forward
VC1668		pseudouridine synthase	1799618	708	reverse
VC1669		sodium-dependent transporter	1800424	1347	reverse
VC1670	cls	cardiolipin synthetase	1802326	1455	forward
VC1671		cystathionine beta-lyase	1803861	1191	forward
VC1672		DNA-3-methyladenine glycosidase I	1805138	582	reverse
VC1673		AcrB/AcrD/AcrF family transporter	1805806	3114	reverse
VC1675		multidrug resistance protein	1809978	1032	reverse
VC1676		phage shock protein C	1811181	417	reverse
VC1678		phage shock protein A	1811810	669	reverse
VC1679		psp operon transcriptional activator	1812688	1017	forward
VC1680		peptide ABC transporter substrate-binding protein	1813818	1623	forward
VC1681		peptide ABC transporter permease	1815440	963	forward
VC1683		peptide ABC transporter ATP-binding protein	1817276	996	forward
VC1684		peptide ABC transporter ATP-binding protein	1818268	789	forward
VC1685		hypothetical protein	1819057	771	forward
VC1686		hypothetical protein	1819864	390	reverse
VC1687		manganese-dependent inorganic pyrophosphatase	1820388	906	reverse
VC1688		hypothetical protein	1821440	1248	forward
VC1692		trimethylamine-N-oxide reductase	1824694	2463	reverse
VC1693		cytochrome c-type protein TorC	1827180	1185	reverse
VC1694		nitrate reductase protein NapE	1828411	219	reverse
VC1695		formate transporter 1	1829273	843	reverse
VC1696		DNA-binding protein	1830467	234	forward
VC1697		hypothetical protein	1830804	831	forward
VC1699		hypothetical protein	1832407	270	forward
VC1700		intracellular septation protein A	1832905	546	forward
VC1701		acyl-CoA thioesterase	1833588	441	forward
VC1703		hypothetical protein	1834308	492	forward
VC1704		5-methyltetrahydropteroyltriglutamate-- homocysteine S-methyltransferase	1835074	2286	reverse
VC1706		transcriptional activator MetR	1837755	918	forward
VC1707		hypothetical protein	1838679	204	reverse
VC1708		hypothetical protein	1838996	687	reverse
VC1709		zinc protease	1839906	2769	forward
VC1710		hypothetical protein	1842808	2457	reverse
VC1711		hypothetical protein	1845544	2370	forward
VC1712		hypothetical protein	1847961	615	reverse
VC1713		AsnC family transcriptional regulator	1848653	444	forward
VC1714	mukB	cell division protein MukB	1849178	4476	reverse
VC1716		condesin subunit F	1854353	1338	reverse
VC1717		metallothionein SmtA	1855702	783	reverse
VC1718		hypothetical protein	1856574	849	forward
VC1719		DNA-binding transcriptional regulator TorR	1857522	705	reverse
VC1720	torD	chaperone protein TorD	1858451	663	forward
VC1721		LacI family transcription regulator	1859520	1011	forward
VC1722		hypothetical protein	1860889	588	forward
VC1723		hypothetical protein	1861831	690	forward
VC1724		hypothetical protein	1862554	312	forward
VC1725		beta-ketoadipate enol-lactone hydrolase	1862870	819	reverse
VC1726	glgA	glycogen synthase	1863876	1455	reverse
VC1727	glgC	glucose-1-phosphate adenylyltransferase	1865332	1218	reverse
VC1730		DNA topoisomerase I	1867218	2631	reverse
VC1731		hypothetical protein	1870185	249	forward
VC1732		3-phosphoshikimate 1-carboxyvinyltransferase	1870524	1281	reverse
VC1733		hypothetical protein	1871808	204	forward
VC1735	aat	leucyl/phenylalanyl-tRNA--protein transferase	1872071	732	forward
VC1736		arginyl-tRNA-protein transferase	1872806	702	forward
VC1737	infA	translation initiation factor IF-1	1873591	219	forward
VC1740		acyl-CoA dehydrogenase	1875516	2283	reverse
VC1741		TetR family transcriptional regulator	1877854	675	reverse
VC1743		hypothetical protein	1879013	912	forward
VC1745		succinate-semialdehyde dehydrogenase	1880231	1467	reverse
VC1746		TetR family transcriptional regulator	1881715	630	reverse
VC1755		hypothetical protein	1890541	579	forward
VC1756		periplasmic linker protein	1891335	1095	forward
VC1757		AcrB/AcrD/AcrF family transporter	1892429	3051	forward
VC1758		phage family integrase	1896091	1236	forward
VC1811		hypothetical protein	1953655	474	reverse
VC1814		deoxyribodipyrimidine photolyase	1954788	1386	forward
VC1815		C factor cell-cell signaling protein	1956170	708	forward
VC1816		hypothetical protein	1956888	216	reverse
VC1817		Fis family transcriptional regulator	1957200	1764	reverse
VC1819		aldehyde dehydrogenase	1959244	1521	forward
VC1828		hypothetical protein	1970702	453	reverse
VC1831		sensor histidine kinase	1971490	2211	reverse
VC1832		hypothetical protein	1973908	573	forward
VC1833		quinolinate synthetase	1974554	1062	reverse
VC1834		hypothetical protein	1975789	765	reverse
VC1835		peptidoglycan-associated lipoprotein	1976569	519	reverse
VC1836	tolB	translocation protein TolB	1977119	1353	reverse
VC1837		TolA protein	1978486	1071	reverse
VC1838		TolR membrane protein	1979574	441	reverse
VC1839		TolQ protein	1980017	684	reverse
VC1841		hypothetical protein	1981266	318	reverse
VC1843		cytochrome d ubiquinol oxidase subunit II	1981696	1137	reverse
VC1844		cytochrome d ubiquinol oxidase subunit I	1982850	1626	reverse
VC1845	ruvB	Holliday junction DNA helicase RuvB	1984895	1005	reverse
VC1846	ruvA	Holliday junction DNA helicase RuvA	1985955	615	reverse
VC1848	cysS	cysteinyl-tRNA synthetase	1987275	1380	reverse
VC1849		peptidyl-prolyl cis-trans isomerase B	1988800	495	forward
VC1851		hypothetical protein	1990170	1215	forward
VC1852		hypothetical protein	1991446	456	forward
VC1855	dinG	ATP-dependent DNA helicase DinG	1994270	2076	forward
VC1856		hypothetical protein	1996383	780	forward
VC1858		hypothetical protein	1997711	213	forward
VC1859		methyl-accepting chemotaxis protein	1997947	2121	reverse
VC1860		exonuclease III	2000265	807	forward
VC1861		amino acid ABC transporter permease	2001130	678	reverse
VC1862		amino acid ABC transporter permease	2001810	783	reverse
VC1863		amino acid ABC transporter substrate-binding protein	2002698	783	reverse
VC1864		amino acid ABC transporter ATP-binding protein	2003659	771	reverse
VC1865		hypothetical protein	2005134	1554	forward
VC1866		formate acetyltransferase	2006953	2277	forward
VC1867		hypothetical protein	2009365	1029	forward
VC1868		methyl-accepting chemotaxis protein	2010411	1881	reverse
VC1869	pflA	pyruvate formate lyase-activating enzyme 1	2012624	741	forward
VC1870		hypothetical protein	2013430	663	forward
VC1871		hypothetical protein	2014213	501	forward
VC1872		hypothetical protein	2014954	1935	forward
VC1873		hypothetical protein	2017033	1272	forward
VC1874		SpoVR family protein	2018317	1551	forward
VC1875		3-deoxy-manno-octulosonate cytidylyltransferase	2019952	759	reverse
VC1877	lpxK	tetraacyldisaccharide 4'-kinase	2020870	1011	reverse
VC1878		lipid transporter ATP-binding/permease	2021880	1749	reverse
VC1879		Rec2-like protein	2023659	2259	reverse
VC1882		outer membrane-specific lipoprotein transporter subunit LolE	2026556	1245	reverse
VC1884		hypothetical protein	2028480	1221	reverse
VC1885		hypothetical protein	2029864	576	forward
VC1886		transcription-repair coupling factor	2030442	3468	forward
VC1887		hypothetical protein	2034049	801	forward
VC1888		hemolysin-like protein	2035184	2076	forward
VC1889		ribosomal-protein-serine acetyltransferase	2037544	537	forward
VC1890		NADH dehydrogenase	2038193	1305	reverse
VC1892		hypothetical protein	2039840	540	reverse
VC1893		hypothetical protein	2040559	861	reverse
VC1894		hypothetical protein	2041447	591	reverse
VC1895		hypothetical protein	2042090	390	reverse
VC1896		hypothetical protein	2042479	1419	reverse
VC1897		Hit family protein	2043910	351	reverse
VC1898		methyl-accepting chemotaxis protein	2044493	2019	forward
VC1899		hypothetical protein	2046681	1152	forward
VC1900		fatty acid metabolism regulator	2048067	840	reverse
VC1901	nhaB	sodium/proton antiporter	2049551	1593	forward
VC1902		disulfide bond formation protein B	2051223	522	forward
VC1903		DNA translocase FtsK	2051819	2883	reverse
VC1904		leucine-responsive transcriptional regulator	2054879	495	reverse
VC1905		alanine dehydrogenase	2055530	1125	forward
VC1906		hypothetical protein	2056696	1197	reverse
VC1907	cysB	transcriptional regulator CysB	2057954	975	reverse
VC1909		hypothetical protein	2059193	789	forward
VC1910		tRNA-(MS[2]IO[6]A)-hydroxylase	2060043	777	forward
VC1911		orotidine 5'-phosphate decarboxylase	2060877	696	reverse
VC1912		hypothetical protein	2061645	1170	reverse
VC1913		hypothetical protein	2062826	282	reverse
VC1914	ihfB	integration host factor subunit beta	2063246	279	reverse
VC1915	rpsA	30S ribosomal protein S1	2063812	1671	reverse
VC1916	cmk	cytidylate kinase	2065591	690	reverse
VC1917		hypothetical protein	2066451	312	reverse
VC1918		peptidyl-prolyl cis-trans isomerse D	2066897	1860	reverse
VC1919		DNA-binding protein HU-beta	2068909	273	reverse
VC1920		ATP-dependent protease LA	2069365	2361	reverse
VC1921	clpX	ATP-dependent protease ATP-binding subunit ClpX	2071848	1281	reverse
VC1922	clpP	ATP-dependent Clp protease proteolytic subunit	2073208	603	reverse
VC1923	tig	trigger factor	2073940	1302	reverse
VC1925		C4-dicarboxylate transport sensor protein	2075740	1794	forward
VC1926		C4-dicarboxylate transport transcriptional regulator	2077536	1341	forward
VC1927		C4-dicarboxylate transport protein	2078992	1362	reverse
VC1928		C4-dicarboxylate transport protein DctQ	2080357	699	reverse
VC1929		C4-dicarboxylate-binding protein	2081086	999	reverse
VC1931		hypothetical protein	2082316	1527	reverse
VC1932		hypothetical protein	2084013	171	reverse
VC1934		GGDEF family protein	2084779	1968	forward
VC1935		CDP-diacylglycerol--glycerol-3-phosphate 3-phosphatidyltransferase-like protein	2086891	693	forward
VC1936		phosphatidate cytidylyltransferase	2087586	933	forward
VC1937		hypothetical protein	2088526	672	forward
VC1938		hypothetical protein	2089287	450	forward
VC1939		hypothetical protein	2090030	621	forward
VC1940		hypothetical protein	2090697	663	reverse
VC1941		hypothetical protein	2091672	1296	reverse
VC1942		bifunctional 5,10-methylene-tetrahydrofolate dehydrogenase/ 5,10-methylene-tetrahydrofolate cyclohydrolase	2093522	936	forward
VC1945		hypothetical protein	2095588	1464	forward
VC1947		LysR family transcriptional regulator	2097182	930	reverse
VC1949		pyoverdine biosynthesis protein PvcA	2098431	1827	forward
VC1950		biotin sulfoxide reductase	2100347	2448	reverse
VC1951		cytochrome c-type protein YecK	2102817	1107	reverse
VC1952		chitinase	2104178	2541	reverse
VC1953		NupC family protein	2106982	1218	reverse
VC1955		LysR family transcriptional regulator	2108530	948	reverse
VC1956		lytic murein transglycosylase	2109641	972	reverse
VC1957		hypothetical protein	2110637	309	reverse
VC1959	minC	septum formation inhibitor	2111115	663	forward
VC1960		septum site-determining protein MinD	2111780	831	forward
VC1961	minE	cell division topological specificity factor MinE	2112615	264	forward
VC1962		lipoprotein	2113167	492	forward
VC1963		hypothetical protein	2113725	324	reverse
VC1964		hypothetical protein	2114203	876	reverse
VC1965		hypothetical protein	2115272	591	forward
VC1966		hypothetical protein	2115866	1881	forward
VC1970		benzoate transport protein	2120662	1164	forward
VC1971		2-succinylbenzoate-CoA ligase	2121854	1431	reverse
VC1973		1,4-dihydroxy-2-naphthoyl-CoA synthase	2124346	867	reverse
VC1975		2-succinyl-5-enolpyruvyl-6-hydroxy-3- cyclohexene-1-carboxylate synthase	2126018	1713	reverse
VC1976		menaquinone-specific isochorismate synthase	2127727	1308	reverse
VC1977		aminotransferase	2129249	1215	forward
VC1978		5'-deoxynucleotidase	2130616	585	forward
VC1979		deoxyguanosinetriphosphate triphosphohydrolase-like protein	2131257	1326	forward
VC1981		hypothetical protein	2133182	552	forward
VC1983		peptidase	2133809	1848	reverse
VC1984		ribonuclease D	2135869	1146	reverse
VC1985		long-chain-fatty-acid--CoA ligase	2137100	1701	reverse
VC1986		hypothetical protein	2138925	855	reverse
VC1987		outer membrane lipoprotein Slp	2139776	609	reverse
VC1989		hypothetical protein	2140715	714	reverse
VC1990		ATP-dependent helicase DinG	2141425	1941	reverse
VC1992	purU	formyltetrahydrofolate deformylase	2143930	834	forward
VC1993		2,4-dienoyl-CoA reductase	2144837	2001	reverse
VC1994		endopeptidase IV	2147067	1851	forward
VC1995	ansA	asparaginase I	2149034	1014	forward
VC1996		hypothetical protein	2150145	288	reverse
VC1997		hypothetical protein	2150536	825	forward
VC1998		methionine sulfoxide reductase B	2151521	444	reverse
VC2000		glyceraldehyde-3-phosphate dehydrogenase	2152264	996	forward
VC2001		hypothetical protein	2153407	891	forward
VC2002		hypothetical protein	2154732	1005	forward
VC2003	rrmA	23S rRNA (guanine(745)-N(1))-methyltransferase	2155891	819	forward
VC2004		hypothetical protein	2156730	978	forward
VC2005		hypothetical protein	2157847	357	forward
VC2006		chemotaxis protein CheV	2158277	945	reverse
VC2007		ROK family transcriptional regulator	2159326	1218	reverse
VC2008		pyruvate kinase II	2160988	1446	forward
VC2009		hypothetical protein	2162475	1170	reverse
VC2011		hypothetical protein	2163876	591	forward
VC2012		sodium-dependent transporter	2164973	1461	forward
VC2013		PTS system glucose-specific transporter subunits IIBC	2166646	1503	reverse
VC2015		DNA polymerase III subunit delta'	2169278	975	reverse
VC2017		hypothetical protein	2170880	1017	reverse
VC2018		4-amino-4-deoxychorismate lyase	2171893	804	reverse
VC2019		3-oxoacyl-ACP synthase	2172774	1245	reverse
VC2020	acpP	acyl carrier protein	2174107	237	reverse
VC2021	fabG	3-ketoacyl-ACP reductase	2174579	747	reverse
VC2022		ACP S-malonyltransferase	2175341	939	reverse
VC2023		3-oxoacyl-ACP synthase III	2176334	951	reverse
VC2024		glycerol-3-phosphate acyltransferase PlsX	2177290	1026	reverse
VC2025	rpmF	50S ribosomal protein L32	2178325	171	reverse
VC2026		hypothetical protein	2178530	525	reverse
VC2027	maf	Maf-like protein	2179202	582	forward
VC2028		ribosomal large subunit pseudouridine synthase C	2179884	948	reverse
VC2031		sulfate permease family protein	2184949	1566	forward
VC2032		hypothetical protein	2186632	876	forward
VC2033		bifunctional acetaldehyde-CoA/alcohol dehydrogenase	2187617	2685	reverse
VC2035		hypothetical protein	2190928	639	forward
VC2036		aspartate-semialdehyde dehydrogenase	2191656	1113	reverse
VC2037		Na+/H+ antiporter	2193193	1446	forward
VC2039		nucleoid-associated protein NdpA	2196040	1002	reverse
VC2040		hypothetical protein	2197126	216	forward
VC2041		hypothetical protein	2197376	1803	forward
VC2042		histone deacetylase/AcuC/AphA family protein	2199636	921	reverse
VC2043		DNA topoisomerase III	2200577	1944	reverse
VC2044		hypothetical protein	2202605	333	reverse
VC2045		superoxide dismutase	2203189	585	forward
VC2046		hypothetical protein	2203855	537	forward
VC2047		short chain dehydrogenase	2204760	681	forward
VC2048		VacJ lipoprotein	2205453	765	reverse
VC2049		cytochrome C biogenesis protein CcmI	2206270	1215	reverse
VC2050		cytochrome C biogenesis protein CcmH	2207487	477	reverse
VC2051		thiol:disulfide interchange protein DsbE	2207960	555	reverse
VC2052		cytochrome c-type biogenesis protein CcmF	2208515	1956	reverse
VC2053		cytochrome c-type biogenesis protein CcmE	2210467	483	reverse
VC2054		heme exporter protein D	2210946	207	reverse
VC2055		heme exporter protein C	2211152	753	reverse
VC2056		heme exporter protein B	2211995	669	reverse
VC2057		cytochrome c biogenesis protein CcmA	2212660	624	reverse
VC2059		purine-binding chemotaxis protein CheW	2214136	525	reverse
VC2060		hypothetical protein	2214669	1017	reverse
VC2062		chemotaxis-specific methylesterase	2216464	1134	reverse
VC2064		chemotaxis protein CheZ	2219991	720	reverse
VC2065		chemotaxis protein CheY	2220766	393	reverse
VC2068	flhF	flagellar biosynthesis regulator FlhF	2222808	1488	reverse
VC2069	flhA	flagellar biosynthesis protein FlhA	2224330	2094	reverse
VC2070		phosphohistidine phosphatase	2226755	474	reverse
VC2072		peptidase insulinase family protein	2227372	2820	forward
VC2073		hypothetical protein	2230188	597	reverse
VC2074	argS	arginyl-tRNA synthetase	2230918	1800	forward
VC2075		histidine triad family protein	2232808	444	forward
VC2076		hypothetical protein	2233513	231	reverse
VC2077		ferrous iron transport protein B	2233740	2277	reverse
VC2078		ferrous iron transport protein A	2236013	231	reverse
VC2080		AraC family transcriptional regulator	2237015	3366	reverse
VC2081		zinc ABC transporter substrate-binding protein	2240562	894	reverse
VC2082		zinc ABC transporter ATP-binding protein	2241530	789	forward
VC2084		succinyl-CoA synthetase subunit alpha	2243200	873	reverse
VC2085	sucC	succinyl-CoA synthetase subunit beta	2244072	1167	reverse
VC2086		dihydrolipoamide succinyltransferase	2245406	1215	reverse
VC2087	sucA	2-oxoglutarate dehydrogenase subunit E1	2246649	2811	reverse
VC2088	sdhB	succinate dehydrogenase iron-sulfur subunit	2249548	711	reverse
VC2089	sdhA	succinate dehydrogenase flavoprotein subunit	2250273	1767	reverse
VC2091	sdhC	succinate dehydrogenase cytochrome b556 large membrane subunit	2252378	393	reverse
VC2092	gltA	type II citrate synthase	2253160	1296	forward
VC2093		hypothetical protein	2254507	771	reverse
VC2094		hypothetical protein	2255330	774	forward
VC2095		phosphoglucomutase	2256153	1647	reverse
VC2096		replication initiation regulator SeqA	2257908	534	reverse
VC2097		esterase	2258534	774	forward
VC2098		hypothetical protein	2259403	222	forward
VC2099		flavodoxin FldA	2259673	528	forward
VC2100		hypothetical protein	2260274	690	reverse
VC2101		hypothetical protein	2260969	441	reverse
VC2103		LysR family transcriptional regulator	2261525	879	forward
VC2106	fur	ferric uptake regulator	2263274	453	forward
VC2108		erythronate-4-phosphate dehydrogenase	2264805	1164	reverse
VC2110	mnmC	5-methylaminomethyl-2-thiouridine methyltransferase	2267482	2025	forward
VC2111		hypothetical protein	2269585	528	reverse
VC2112		hypothetical protein	2270320	264	reverse
VC2113		hypothetical protein	2270622	531	reverse
VC2115		hypothetical protein	2271516	624	forward
VC2116		chorismate synthase	2272221	1086	reverse
VC2118		N5-glutamine S-adenosyl-L-methionine-dependent methyltransferase	2273536	945	reverse
VC2119		hypothetical protein	2274535	561	forward
VC2120	flhB	flagellar biosynthesis protein FlhB	2275103	1131	reverse
VC2121	fliR	flagellar biosynthesis protein FliR	2276243	783	reverse
VC2122	fliQ	flagellar biosynthesis protein FliQ	2277034	270	reverse
VC2123	fliP	flagellar biosynthesis protein FliP	2277316	900	reverse
VC2125	fliN	flagellar motor switch protein	2278586	417	reverse
VC2126	fliM	flagellar motor switch protein FliM	2279067	1050	reverse
VC2127	fliL	flagellar basal body protein FliL	2280124	504	reverse
VC2128		flagellar hook-length control protein FliK	2280662	2025	reverse
VC2130	fliI	flagellum-specific ATP synthase	2283308	1320	reverse
VC2131	fliH	flagellar assembly protein H	2284631	813	reverse
VC2133	fliF	flagellar MS-ring protein	2286563	1743	reverse
VC2134	fliE	flagellar hook-basal body protein FliE	2288321	312	reverse
VC2135		Fis family transcriptional regulator	2288708	1440	reverse
VC2136		sensory box sensor histidine kinase	2290144	1056	reverse
VC2137		Fis family transcriptional regulator	2291311	1467	reverse
VC2138	fliS	flagellar protein FliS	2293009	411	reverse
VC2140	fliD	flagellar capping protein	2293737	2001	reverse
VC2141		flagellar protein FlaG	2295759	462	reverse
VC2142		flagellin	2296294	1131	reverse
VC2143		flagellin	2297660	1134	reverse
VC2144		flagellin	2299083	1137	reverse
VC2145		TyrA protein	2300343	909	reverse
VC2146		hypothetical protein	2301317	465	reverse
VC2147		hypothetical protein	2301925	357	forward
VC2149		hypothetical protein	2302348	288	reverse
VC2150		hypothetical protein	2302838	396	forward
VC2152		succinyl-diaminopimelate desuccinylase	2303264	1134	forward
VC2154		hypothetical protein	2305064	225	forward
VC2156		lipoprotein	2305381	1020	reverse
VC2157	dapA	4-hydroxy-tetrahydrodipicolinate synthase	2306458	879	reverse
VC2159		glycine cleavage system transcriptional repressor	2307614	543	forward
VC2160	bcp	thioredoxin-dependent thiol peroxidase	2308171	468	forward
VC2161		methyl-accepting chemotaxis protein	2308740	1872	reverse
VC2162		permease PerM	2310802	1065	reverse
VC2164		hypothetical protein	2312279	1455	forward
VC2165		arsenate reductase	2313756	351	forward
VC2166		Trp repressor-binding protein	2314103	561	forward
VC2167		hypothetical protein	2314666	438	forward
VC2171		uracil permease	2316679	1254	forward
VC2172		hypothetical protein	2318003	483	reverse
VC2174	ushA	bifunctional UDP-sugar hydrolase/5'-nucleotidase	2318620	1662	reverse
VC2175		2-dehydro-3-deoxyphosphooctonate aldolase	2320823	852	reverse
VC2176		hypothetical protein	2321694	813	reverse
VC2177		hypothetical protein	2322522	384	reverse
VC2178		protein-(glutamine-N5) methyltransferase HemK	2322905	861	reverse
VC2179	prfA	peptide chain release factor 1	2323769	1089	reverse
VC2180	hemA	glutamyl-tRNA reductase	2324887	1260	reverse
VC2182	ipk	4-diphosphocytidyl-2C-methyl-D-erythritol kinase	2326904	888	forward
VC2183		ribose-phosphate pyrophosphokinase	2327822	945	forward
VC2184		peptidyl-tRNA hydrolase	2328935	591	forward
VC2185		GTP-dependent nucleic acid-binding protein EngD	2329536	1092	forward
VC2187		flagellin	2332967	1134	reverse
VC2188		flagellin	2334655	1140	reverse
VC2190	flgL	flagellar hook-associated protein FlgL	2336202	1194	reverse
VC2191	flgK	flagellar hook-associated protein FlgK	2337408	1875	reverse
VC2192	flgJ	flagellar rod assembly protein/muramidase FlgJ	2339462	939	reverse
VC2193	flgI	flagellar basal body P-ring biosynthesis protein FlgA	2340411	1086	reverse
VC2194	flgH	flagellar basal body L-ring protein	2341587	786	reverse
VC2195	flgG	flagellar basal body rod protein FlgG	2342387	789	reverse
VC2196	flgF	flagellar basal body rod protein FlgF	2343195	750	reverse
VC2197	flgE	flagellar hook protein FlgE	2344127	1305	reverse
VC2198	flgD	flagellar basal body rod modification protein	2345460	708	reverse
VC2199	flgC	flagellar basal body rod protein FlgC	2346185	417	reverse
VC2200	flgB	flagellar basal-body rod protein FlgB	2346606	396	reverse
VC2201		chemotaxis protein CheR	2347221	828	reverse
VC2202		chemotaxis protein CheV	2348059	927	reverse
VC2203	flgA	flagellar basal body P-ring biosynthesis protein FlgA	2349042	768	forward
VC2204		flagellin synthesis negative regulator FlgM	2349940	324	forward
VC2205		hypothetical protein	2350361	432	forward
VC2206		hypothetical protein	2350902	438	reverse
VC2207		hypothetical protein	2351347	669	reverse
VC2208		hypothetical protein	2352143	1134	forward
VC2210		vibriobactin utilization protein ViuB	2360904	816	reverse
VC2211		ferric vibriobactin receptor	2362023	2064	reverse
VC2212		hypothetical protein	2364506	699	forward
VC2213		outer membrane protein OmpA	2365292	966	reverse
VC2214	gltX	glutamyl-tRNA synthetase	2366553	1530	reverse
VC2215		cation transporter E1-E2 family ATPase	2368151	2748	forward
VC2216		hypothetical protein	2370895	453	forward
VC2217		beta-N-acetylhexosaminidase	2371484	2652	reverse
VC2220		hypothetical protein	2374552	897	forward
VC2221		hypothetical protein	2375929	141	forward
VC2222		hypothetical protein	2376251	579	forward
VC2223		23S rRNA pseudouridine synthase F	2376859	1023	forward
VC2224		GGDEF family protein	2377979	1539	reverse
VC2225	upp	uracil phosphoribosyltransferase	2379748	627	reverse
VC2226		phosphoribosylaminoimidazole synthetase	2380541	1041	forward
VC2227	purN	phosphoribosylglycinamide formyltransferase	2381584	639	forward
VC2229		hypothetical protein	2382363	846	reverse
VC2230	gmhA	phosphoheptose isomerase	2383271	576	reverse
VC2232		hypothetical protein	2386755	1260	reverse
VC2233		DNA polymerase III subunit epsilon	2388023	744	reverse
VC2234	rnhA	ribonuclease H	2388823	471	forward
VC2235		hypothetical protein	2389364	738	reverse
VC2236		hydroxyacylglutathione hydrolase GloB	2390139	759	forward
VC2237		membrane-bound lytic murein transglycosylase D	2390969	1599	forward
VC2238		hypothetical protein	2392584	846	reverse
VC2239		nitrogen regulatory protein P-II	2393497	345	reverse
VC2240		decarboxylase	2393995	525	reverse
VC2241		cytochrome c554	2394896	324	reverse
VC2242		MesJ protein	2395255	1323	reverse
VC2244		acetyl-CoA carboxylase carboxyltransferase subunit alpha	2396717	960	reverse
VC2245	dnaE	DNA polymerase III subunit alpha	2397731	3495	reverse
VC2246	rnhB	ribonuclease HII	2401249	621	reverse
VC2247	lpxB	lipid-A-disaccharide synthase	2401894	1140	reverse
VC2248		acyl-[acyl-carrier-protein]--UDP-N- acetylglucosamine O-acyltransferase	2403194	789	reverse
VC2249	fabZ	(3R)-hydroxymyristoyl-ACP dehydratase	2403984	462	reverse
VC2250	lpxD	UDP-3-O-[3-hydroxymyristoyl] glucosamine N-acyltransferase	2404521	1056	reverse
VC2251		outer membrane protein OmpH	2405586	510	reverse
VC2252		outer membrane protein assembly factor YaeT	2406110	2412	reverse
VC2253		hypothetical protein	2408570	1359	reverse
VC2254		1-deoxy-D-xylulose 5-phosphate reductoisomerase	2409925	1209	reverse
VC2255		phosphatidate cytidylyltransferase	2411182	843	reverse
VC2256		undecaprenyl diphosphate synthase	2412042	771	reverse
VC2257	frr	ribosome recycling factor	2412886	558	reverse
VC2258	pyrH	uridylate kinase	2413497	732	reverse
VC2259	tsf	elongation factor Ts	2414416	843	reverse
VC2260	rpsB	30S ribosomal protein S2	2415390	729	reverse
VC2261		methionine aminopeptidase	2416459	843	forward
VC2262		PII uridylyl-transferase	2417391	2646	forward
VC2264		hypothetical protein	2420282	414	forward
VC2265		phosphatidylglycerophosphatase A	2420736	510	reverse
VC2266		thiamine monophosphate kinase	2421242	1005	reverse
VC2267	nusB	transcription antitermination protein NusB	2422307	471	reverse
VC2268	ribH	6,7-dimethyl-8-ribityllumazine synthase	2422777	471	reverse
VC2269		3,4-dihydroxy-2-butanone-4-phosphate synthase	2423512	1110	reverse
VC2270		riboflavin synthase subunit alpha	2424662	654	reverse
VC2271		riboflavin-specific deaminase	2425320	1104	reverse
VC2272	nrdR	transcriptional regulator NrdR	2426449	450	reverse
VC2273	proA	gamma-glutamyl phosphate reductase	2426998	1254	reverse
VC2274		gamma-glutamyl kinase	2428260	1134	reverse
VC2275		DNA-binding transcriptional regulator Crl	2429514	390	reverse
VC2276	frsA	fermentation/respiration switch protein	2430037	1248	reverse
VC2277		xanthine-guanine phosphoribosyltransferase	2431381	465	reverse
VC2278		hypothetical protein	2431883	1293	reverse
VC2279		aminoacyl-histidine dipeptidase	2434054	1473	forward
VC2280		hypothetical protein	2435760	444	forward
VC2282		hypothetical protein	2437065	1089	forward
VC2283		sodium-dependent transporter	2438222	1356	reverse
VC2285		GGDEF family protein	2439734	1518	reverse
VC2286		hypothetical protein	2441315	771	reverse
VC2287		DNA polymerase IV	2442331	1083	reverse
VC2288		hypothetical protein	2443522	234	reverse
VC2289		thiamin biosynthesis lipoprotein ApbE	2443772	1005	reverse
VC2290		Na(+)-translocating NADH-quinone reductase subunit F	2444922	1227	reverse
VC2291		Na(+)-translocating NADH-quinone reductase subunit E	2446182	597	reverse
VC2292		Na(+)-translocating NADH-quinone reductase subunit D	2446786	633	reverse
VC2295		Na(+)-translocating NADH-quinone reductase subunit A	2449431	1389	reverse
VC2296		penicillin binding proteins/beta lactamase transcription regulator BolA	2451256	321	reverse
VC2297		hypothetical protein	2451741	1131	forward
VC2298		lipoprotein	2452868	621	forward
VC2300		ampG protein	2454098	1389	forward
VC2301		transcriptional activator	2455574	681	reverse
VC2302		RNA polymerase sigma factor	2456251	585	reverse
VC2303		hypothetical protein	2456926	582	reverse
VC2307		2-dehydropantoate 2-reductase	2458774	891	forward
VC2309		class V aminotransferase	2460250	1215	forward
VC2310		hypothetical protein	2461534	435	reverse
VC2311		HesA/MoeB/ThiF family protein	2461973	822	reverse
VC2312	mltA	murein transglycosylase A	2462886	1107	reverse
VC2314		hypothetical protein	2464063	405	reverse
VC2316		N-acetylglutamate synthase	2464703	1371	forward
VC2318		hypothetical protein	2466300	186	forward
VC2319		exodeoxyribonuclease V	2466515	2121	reverse
VC2320		exodeoxyribonuclease V	2468632	3627	reverse
VC2322	recC	exonuclease V subunit gamma	2472523	3447	reverse
VC2323		hypothetical protein	2476208	969	reverse
VC2324		LysR family transcriptional regulator	2477287	915	forward
VC2326		hypothetical protein	2478317	309	forward
VC2329		2,3,4,5-tetrahydropyridine-2,6-dicarboxylate N-succinyltransferase	2479032	1032	forward
VC2330		hypothetical protein	2480145	1245	reverse
VC2332		acetyltransferase	2481492	1092	reverse
VC2333		ribosomal protein S6 modification protein-like protein	2482788	1452	forward
VC2334		hypothetical protein	2484429	984	forward
VC2336		hypothetical protein	2485980	345	reverse
VC2337		LacI family transcription regulator	2486483	1008	forward
VC2339		chromate resistance protein-like protein	2490958	1143	forward
VC2340		hypothetical protein	2492236	1155	forward
VC2341		long-chain-fatty-acid--CoA ligase	2493590	1692	forward
VC2342		elongation factor G	2495395	2088	reverse
VC2343		DNA repair protein RadA	2497753	1380	reverse
VC2344		hypothetical protein	2499260	2340	forward
VC2345	serB	phosphoserine phosphatase	2501804	987	reverse
VC2347	deoD	purine nucleoside phosphorylase	2503590	726	reverse
VC2348		phosphopentomutase	2504398	1221	reverse
VC2349	deoA	thymidine phosphorylase	2505636	1347	reverse
VC2350		2-deoxyribose-5-phosphate aldolase	2507070	780	reverse
VC2352		NupC family protein	2508451	1257	reverse
VC2353		hypothetical protein	2509894	852	reverse
VC2355		hypothetical protein	2510860	774	reverse
VC2356		sodium/alanine symporter	2511797	1431	reverse
VC2357		hypothetical protein	2513866	234	forward
VC2358		hypothetical protein	2514243	552	reverse
VC2359		uracil-DNA glycosylase	2514884	681	reverse
VC2360		endonuclease IV	2515933	861	reverse
VC2361		autonomous glycyl radical cofactor GrcA	2517139	378	forward
VC2362		threonine synthase	2517596	1281	reverse
VC2363		homoserine kinase	2518873	957	reverse
VC2364	thrA	bifunctional aspartokinase I/homoserine dehydrogenase I	2519850	2460	reverse
VC2365		hypothetical protein	2522857	483	forward
VC2366		ribonuclease activity regulator protein RraA	2523336	489	reverse
VC2367		hypothetical protein	2523851	384	reverse
VC2368		two-component response regulator	2524549	717	forward
VC2369		aerobic respiration control sensor protein ArcB	2525324	2358	reverse
VC2370		sensory box/GGDEF family protein	2527788	1740	reverse
VC2371		hypothetical protein	2529595	951	reverse
VC2373		glutamate synthase large subunit	2531064	4593	forward
VC2374	gltD	glutamate synthase subunit beta	2535657	1470	forward
VC2377	gltD	glutamate synthase subunit beta	2542133	1416	forward
VC2378		hypothetical protein	2543735	435	forward
VC2379		5'-methylthioadenosine/S-adenosylhomocysteine nucleosidase	2544257	696	forward
VC2380		adenosylcobinamide-phosphate synthase	2544965	954	forward
VC2381		hypothetical protein	2545919	831	forward
VC2382		hypothetical protein	2546832	621	forward
VC2383		LysR family transcriptional regulator	2547604	861	forward
VC2388		hypothetical protein	2553476	483	forward
VC2389	carB	carbamoyl phosphate synthase large subunit	2554048	3231	reverse
VC2390		carbamoyl phosphate synthase small subunit	2557295	1140	reverse
VC2391		4-hydroxy-tetrahydrodipicolinate reductase	2558917	810	reverse
VC2392		mutator MutT protein	2559841	399	reverse
VC2394	secA	preprotein translocase subunit SecA	2560389	2712	reverse
VC2395		hypothetical protein	2563454	474	forward
VC2396	lpxC	UDP-3-O-[3-hydroxymyristoyl] N-acetylglucosamine deacetylase	2564031	918	reverse
VC2397		cell division protein FtsZ	2565046	1197	reverse
VC2398	ftsA	cell division protein FtsA	2566273	1263	reverse
VC2400	murC	UDP-N-acetylmuramate--L-alanine ligase	2568492	1461	reverse
VC2402		cell division protein FtsW	2571014	1197	reverse
VC2403	murD	UDP-N-acetylmuramoyl-L-alanyl-D-glutamate synthetase	2572227	1335	reverse
VC2404	mraY	phospho-N-acetylmuramoyl-pentapeptide- transferase	2573573	1083	reverse
VC2405		UDP-N-acetylmuramoylalanyl-D-glutamyl-2, 6-diaminopimelate--D-alanyl-D-alanyl ligase	2574652	1362	reverse
VC2407		penicillin-binding protein 3	2577514	1743	reverse
VC2408		cell division protein FtsL	2579253	321	reverse
VC2409	mraW	S-adenosyl-methyltransferase MraW	2579583	951	reverse
VC2412		dihydrolipoamide dehydrogenase	2581291	1428	reverse
VC2413	aceF	dihydrolipoamide acetyltransferase	2582986	1908	reverse
VC2414	aceE	pyruvate dehydrogenase subunit E1	2584894	2661	reverse
VC2415	pdhR	transcriptional regulator PdhR	2587604	771	reverse
VC2416		2`,3`-cyclic-nucleotide 2`-phosphodiesterase	2588858	1905	forward
VC2417		ssDNA exonuclease RecJ	2590807	1740	reverse
VC2418		thiol:disulfide interchange protein DsbC	2592605	753	reverse
VC2419	xerD	site-specific tyrosine recombinase XerD	2593374	909	reverse
VC2420		flavodoxin FldB	2594420	519	forward
VC2421		N-acetyl-anhydromuranmyl-L-alanine amidase	2595216	546	reverse
VC2425		type IV pilin biogenesis protein PilC	2599384	1227	forward
VC2426		leader peptidase PilD	2600668	876	forward
VC2428		hypothetical protein	2602180	741	forward
VC2429		zinc-binding protein	2603062	198	forward
VC2430		DNA topoisomerase IV subunit A	2603308	2286	reverse
VC2431		DNA topoisomerase IV subunit B	2605597	1881	reverse
VC2432		esterase	2607806	588	reverse
VC2433		cyclic 3',5'-adenosine monophosphate phosphodiesterase	2608395	819	reverse
VC2434		hypothetical protein	2609238	447	reverse
VC2435		MutT/nudix family protein	2609691	627	reverse
VC2436	tolC	outer membrane channel protein	2610549	1317	forward
VC2438		[glutamate--ammonia-ligase] adenylyltransferase	2613464	2847	reverse
VC2439		methyl-accepting chemotaxis protein	2616434	1302	reverse
VC2440		hypothetical protein	2618175	1518	reverse
VC2441		hypothetical protein	2619892	687	forward
VC2442		pho4 family protein	2620682	1302	forward
VC2444		general secretion pathway protein B	2622850	771	reverse
VC2445		general secretion pathway protein A	2623620	1590	reverse
VC2446	cca	multifunctional tRNA nucleotidyl transferase/2'3'-cyclic phosphodiesterase/2'nucleotidase/phosphatase	2625302	1212	forward
VC2447	eno	phosphopyruvate hydratase	2626615	1302	reverse
VC2448	pyrG	CTP synthetase	2627995	1638	reverse
VC2450	mazG	nucleoside triphosphate pyrophosphohydrolase	2629907	816	reverse
VC2451		GTP pyrophosphokinase	2630822	2217	reverse
VC2452	rumA	23S rRNA (uracil(1939)-C(5))-methyltransferase RlmD	2633102	1323	reverse
VC2453		hybrid sensory histidine kinase BarA	2634596	2784	forward
VC2455		hypothetical protein	2638652	411	reverse
VC2456		hypothetical protein	2639072	1338	reverse
VC2457	acpS	4'-phosphopantetheinyl transferase	2640612	381	reverse
VC2458		pyridoxine 5'-phosphate synthase	2640996	732	reverse
VC2459	recO	DNA repair protein RecO	2641724	726	reverse
VC2460	era	GTP-binding protein Era	2642519	978	reverse
VC2462		signal peptidase I	2644198	897	reverse
VC2463		GTP-binding protein LepA	2645186	1794	reverse
VC2464		sigma-E factor regulatory protein RseC	2647092	471	reverse
VC2466		sigma-E factor negative regulatory protein RseA	2648521	639	reverse
VC2467		RNA polymerase sigma factor RpoE	2649173	573	reverse
VC2469		L-aspartate oxidase	2650205	1653	forward
VC2470		hypothetical protein	2651882	363	reverse
VC2471		hypothetical protein	2652276	261	reverse
VC2472		hypothetical protein	2652689	972	forward
VC2473		hypothetical protein	2654267	234	forward
VC2474		2-octaprenyl-6-methoxyphenol hydroxylase	2654601	1230	reverse
VC2475		2-octaprenyl-6-methoxyphenyl hydroxylase	2655842	1209	reverse
VC2478		hypothetical protein	2657887	309	forward
VC2479		5-formyltetrahydrofolate cyclo-ligase	2658395	585	forward
VC2480		ribose-5-phosphate isomerase A	2659089	657	forward
VC2481		D-3-phosphoglycerate dehydrogenase	2659999	1230	forward
VC2482	ilvH	acetolactate synthase small subunit	2661460	495	reverse
VC2483		acetolactate synthase 3 catalytic subunit	2661956	1722	reverse
VC2484		long-chain-fatty-acid--CoA ligase	2664162	1806	reverse
VC2485	leuO	leucine transcriptional activator	2666144	966	reverse
VC2487		hypothetical protein	2667409	1089	reverse
VC2488		hypothetical protein	2668494	537	reverse
VC2490		2-isopropylmalate synthase	2670175	1551	forward
VC2491		3-isopropylmalate dehydrogenase	2671837	1092	forward
VC2492		isopropylmalate isomerase large subunit	2672986	1404	forward
VC2493	leuD	3-isopropylmalate dehydratase small subunit	2674405	603	forward
VC2494		hypothetical protein	2675108	792	forward
VC2497		hypothetical protein	2681919	1254	reverse
VC2498		hypothetical protein	2683603	483	forward
VC2499		hypothetical protein	2684191	1071	reverse
VC2500		hypothetical protein	2685265	1101	reverse
VC2501		leucyl aminopeptidase	2686559	1512	forward
VC2502		DNA polymerase III subunit chi	2688154	450	forward
VC2503	valS	valyl-tRNA synthetase	2688697	2862	forward
VC2504		D-lactate dehydrogenase	2691636	978	reverse
VC2505		ribosomal large subunit pseudouridine synthase A	2692653	738	reverse
VC2506		ATP-dependent helicase HepA	2693487	2910	reverse
VC2507		hypothetical protein	2696818	1377	forward
VC2508		ornithine carbamoyltransferase	2698344	1005	forward
VC2510	pyrB	aspartate carbamoyltransferase	2699598	930	forward
VC2511		aspartate carbamoyltransferase	2700539	468	forward
VC2512		hypothetical protein	2701111	390	forward
VC2513		1-acyl-sn-glycerol-3-phosphate acyltransferase	2701581	786	reverse
VC2514		UDP-N-acetylglucosamine 1-carboxyvinyltransferase	2702388	1260	reverse
VC2516		anti-sigma B factor antagonist	2703902	330	reverse
VC2517		hypothetical protein	2704228	642	reverse
VC2518		hypothetical protein	2704870	492	reverse
VC2519		hypothetical protein	2705364	777	reverse
VC2520		ABC transporter ATP-binding protein	2706145	804	reverse
VC2522		hypothetical protein	2707505	999	forward
VC2523		hypothetical protein	2708553	981	forward
VC2524		3-deoxy-D-manno-octulosonate 8-phosphate phosphatase	2709533	558	forward
VC2525		hypothetical protein	2710087	564	forward
VC2528		ABC transporter ATP-binding protein	2711128	726	forward
VC2529		RNA polymerase factor sigma-54	2711909	1464	forward
VC2530		sigma-54 modulation protein	2713397	288	forward
VC2531		PTS system nitrogen regulatory subunit IIA	2713687	447	forward
VC2532		hypothetical protein	2714146	861	forward
VC2533		phosphocarrier protein NPr	2715015	279	forward
VC2534		magnesium transporter	2715454	1362	forward
VC2535		peptidase PmbA	2716887	1344	reverse
VC2536		hypothetical protein	2718329	582	forward
VC2538	thiP	thiamine transporter membrane protein	2719741	1593	reverse
VC2539	tbpA	thiamine transporter substrate binding subunit	2721343	993	reverse
VC2541		aromatic acid decarboxylase	2722597	636	reverse
VC2542		UDP-N-acetylmuramate:L-alanyl-gamma-D-glutamyl- meso-diaminopimelate ligase	2723239	1356	reverse
VC2544		fructose-1,6-bisphosphatase	2724900	1011	forward
VC2545		inorganic pyrophosphatase	2726080	531	forward
VC2546		hypothetical protein	2726670	348	reverse
VC2547		hypothetical protein	2727028	3765	reverse
VC2548		hypothetical protein	2730789	1749	reverse
VC2549		methionine sulfoxide reductase A	2732683	639	forward
VC2550		hypothetical protein	2733403	552	forward
VC2551		hypothetical protein	2734172	306	forward
VC2554		hypothetical protein	2736043	1266	forward
VC2555		hypothetical protein	2737361	522	forward
VC2558		adenylyl-sulfate kinase	2739164	648	reverse
VC2559	cysN	sulfate adenylyltransferase subunit 1	2739822	1431	reverse
VC2560		sulfate adenylyltransferase subunit 2	2741270	909	reverse
VC2561		uroporphyrin-III C-methyltransferase	2742281	900	reverse
VC2562	cpdB	bifunctional 2',3'-cyclic nucleotide 2'-phosphodiesterase/3'-nucleotidase	2743465	1962	forward
VC2563		hypothetical protein	2745546	570	forward
VC2564		ATP-dependent RNA helicase DbpA	2746118	1383	reverse
VC2565		ElaA protein	2747726	450	forward
VC2568		FKBP-type peptidylprolyl isomerase	2749720	630	forward
VC2569		hypothetical protein	2750485	483	forward
VC2570	rplQ	50S ribosomal protein L17	2751111	387	reverse
VC2571		DNA-directed RNA polymerase subunit alpha	2751524	993	reverse
VC2572	rpsD	30S ribosomal protein S4	2752541	621	reverse
VC2573		30S ribosomal protein S11	2753189	390	reverse
VC2574	rpsM	30S ribosomal protein S13	2753598	357	reverse
VC2575	rpmJ	50S ribosomal protein L36	2754104	114	reverse
VC2576	secY	preprotein translocase subunit SecY	2754256	1335	reverse
VC2577	rplO	50S ribosomal protein L15	2755611	435	reverse
VC2578	rpmD	50S ribosomal protein L30	2756051	177	reverse
VC2579	rpsE	30S ribosomal protein S5	2756234	504	reverse
VC2580	rplR	50S ribosomal protein L18	2756752	354	reverse
VC2581	rplF	50S ribosomal protein L6	2757115	534	reverse
VC2582	rpsH	30S ribosomal protein S8	2757663	393	reverse
VC2583	rpsN	30S ribosomal protein S14	2758085	306	reverse
VC2584	rplE	50S ribosomal protein L5	2758408	540	reverse
VC2585	rplX	50S ribosomal protein L24	2758972	318	reverse
VC2586	rplN	50S ribosomal protein L14	2759302	372	reverse
VC2587	rpsQ	30S ribosomal protein S17	2759836	255	reverse
VC2588	rpmC	50S ribosomal protein L29	2760090	192	reverse
VC2589	rplP	50S ribosomal protein L16	2760281	411	reverse
VC2590	rpsC	30S ribosomal protein S3	2760703	702	reverse
VC2591	rplV	50S ribosomal protein L22	2761424	333	reverse
VC2592	rpsS	30S ribosomal protein S19	2761767	279	reverse
VC2593	rplB	50S ribosomal protein L2	2762066	825	reverse
VC2594	rplW	50S ribosomal protein L23	2762907	303	reverse
VC2595	rplD	50S ribosomal protein L4	2763206	603	reverse
VC2596	rplC	50S ribosomal protein L3	2763825	630	reverse
VC2597	rpsJ	30S ribosomal protein S10	2764469	312	reverse
VC2598		23S rRNA (guanosine(2251)-2'-O)-methyltransferase RlmB	2765251	744	reverse
VC2599		ribonuclease R	2766002	2466	reverse
VC2600		hypothetical protein	2768611	1869	forward
VC2601		sodium-type flagellar protein MotX	2770506	636	reverse
VC2602		adenylosuccinate synthetase	2771349	1299	reverse
VC2603		asparaginase	2772775	981	reverse
VC2604		FKBP-type peptidylprolyl isomerase	2773918	606	reverse
VC2605		hypothetical protein	2774615	201	reverse
VC2606		glutathione-regulated potassium-efflux system protein KefB	2774825	1803	reverse
VC2608		ABC transporter ATP-binding protein	2777322	1917	forward
VC2609		hypothetical protein	2779239	486	forward
VC2610		hydrolase	2779721	990	forward
VC2612		hypothetical protein	2780838	210	forward
VC2614		cAMP-regulatory protein	2782256	633	forward
VC2615		hypothetical protein	2782967	792	reverse
VC2616	astD	succinylglutamic semialdehyde dehydrogenase	2783901	1458	reverse
VC2617		arginine/ornithine succinyltransferase	2785368	1020	reverse
VC2618	argD	acetylornithine aminotransferase	2786527	1212	reverse
VC2619		para-aminobenzoate synthase component II	2788136	582	reverse
VC2620	rimO	ribosomal protein S12 methylthiotransferase	2788971	1413	forward
VC2621		extracellular nuclease-like protein	2790457	2610	reverse
VC2622		hypothetical protein	2793336	774	reverse
VC2623		tryptophanyl-tRNA synthetase	2794266	1017	reverse
VC2624		phosphoglycolate phosphatase	2795410	681	reverse
VC2625		ribulose-phosphate 3-epimerase	2796110	711	reverse
VC2626		DNA adenine methylase	2796911	834	reverse
VC2627		DamX-like protein	2797814	1476	reverse
VC2628	aroB	3-dehydroquinate synthase	2799344	1101	reverse
VC2629	aroK	shikimate kinase I	2800457	525	reverse
VC2630		fimbrial assembly protein	2801168	1737	reverse
VC2632		fimbrial assembly protein PilO	2803417	600	reverse
VC2634		fimbrial assembly protein PilM	2804574	1017	reverse
VC2635		penicillin-binding protein 1A	2805703	2508	forward
VC2636		DNA-binding transcriptional regulator OxyR	2808284	894	reverse
VC2637		peroxiredoxin family protein/glutaredoxin	2809305	744	forward
VC2638		dihydrolipoamide dehydrogenase	2810120	1455	forward
VC2640		hypothetical protein	2811800	264	forward
VC2641		argininosuccinate lyase	2812314	1377	reverse
VC2642		argininosuccinate synthase	2813923	1215	reverse
VC2643		acetylglutamate kinase	2815213	789	reverse
VC2644	argC	N-acetyl-gamma-glutamyl-phosphate reductase	2816011	1002	reverse
VC2645		acetylornithine deacetylase	2817168	1137	forward
VC2646		phosphoenolpyruvate carboxylase	2818511	2631	forward
VC2647		hypothetical protein	2821500	540	forward
VC2649	cysE	serine acetyltransferase	2822155	822	reverse
VC2651	gpsA	NAD(P)H-dependent glycerol-3-phosphate dehydrogenase	2823049	1035	reverse
VC2653		preprotein translocase subunit SecB	2824273	465	reverse
VC2654		hypothetical protein	2824904	435	reverse
VC2655		lysyl-tRNA synthetase	2825468	975	reverse
VC2656		fumarate reductase flavoprotein subunit	2826751	1809	forward
VC2657		fumarate reductase iron-sulfur subunit	2828559	759	forward
VC2659		fumarate reductase subunit D	2829684	393	forward
VC2660		elongation factor P	2830190	567	reverse
VC2661		hypothetical protein	2830789	1023	forward
VC2662		hypothetical protein	2831848	576	reverse
VC2664	groEL	molecular chaperone GroEL	2832619	1635	reverse
VC2665	groES	co-chaperonin GroES	2834307	291	reverse
VC2666		hypothetical protein	2834957	618	forward
VC2667		hypothetical protein	2835713	360	forward
VC2668		hypothetical protein	2836199	441	reverse
VC2669		5-carboxymethyl-2-hydroxymuconate delta-isomerase	2836659	351	reverse
VC2670	tpiA	triosephosphate isomerase	2837229	798	forward
VC2671		hypothetical protein	2838144	1383	forward
VC2672		ribonuclease activity regulator protein RraA	2839612	516	reverse
VC2673		1,4-dihydroxy-2-naphthoate polyprenyltransferase	2840202	918	reverse
VC2674	hslU	ATP-dependent protease ATP-binding subunit HslU	2841223	1332	reverse
VC2675		ATP-dependent protease peptidase subunit	2842620	558	reverse
VC2676		cell division protein FtsN	2843314	552	reverse
VC2677		DNA-binding transcriptional regulator CytR	2844037	1008	reverse
VC2678		primosome assembly protein PriA	2845350	2205	reverse
VC2679	rpmE	50S ribosomal protein L31	2847809	219	forward
VC2681		malate oxidoreductase	2848335	1278	forward
VC2682		transcriptional repressor protein MetJ	2849723	318	reverse
VC2683		cystathionine gamma-synthase	2850308	1167	forward
VC2684	metL	bifunctional aspartate kinase II/homoserine dehydrogenase II	2851487	2412	forward
VC2685	metF	5,10-methylenetetrahydrofolate reductase	2854185	888	forward
VC2686		hypothetical protein	2855135	243	reverse
VC2688	glpX	fructose 1,6-bisphosphatase II	2855698	1008	forward
VC2689	pfkA	6-phosphofructokinase	2856782	996	reverse
VC2690	fieF	ferrous iron efflux protein F	2858007	909	reverse
VC2691	cpxP	periplasmic repressor CpxP	2859113	504	reverse
VC2692		transcriptional regulator CpxR	2859804	687	forward
[truncated: 712 more rows]
