# Supplementary material for: Virulence and resistance patterns of Vibrio cholerae non-O1/non-O139 acquired in Germany and other European countries
Source: Front Microbiol. 2023 Nov 22;14:1282135. doi: 10.3389/fmicb.2023.1282135 (PMC10703170; doi:10.3389/fmicb.2023.1282135)
Supplement: Supplementary file 5 [file Table_5.xlsx]

## Sheet: ST5
Supplementary Table 5_ST5. Antibiotic susceptibility testing (AST) among clinical and environmental Vibrio cholerae non-O1/non-O139 isolates. Legend: S- susceptible, R- resistant based on the EUCAST criteria; TZP- piperacillin-tazobactam, CTX- cefotaxime, CAZ- ceftazidime, MEM- meropenem, CIP- ciprofloxacin, LEV- levofloxacin, AZM- azithromycin, E- erythromycin, TET- tetracycline, SXT- trimethopr…
Vibrio cholerae	EUCAST v13.0	Inhibition zone diameter (mm)
	TZP36	CTX5	CAZ10	MEM10	CIP5	LEV5	AZM15	E15 (screen)	TET30	SXT25	DOX MIC
Sample ID	S R	S R	S R	S R	S R	S R	S R	S R	S R	S R	S R
	≥26 <26	≥21 <21	≥22 <22	≥24 <24	≥23 <23	≥23 <23	≥16 <16	≥12 <12	≥20 <20	≥21 <21	≤0.5 >0.5
Vib43	28	33	26	30	25	25	23	20	31	28	0.5
Vib45	30	32	27	30	30	30	25	21	30	26	0.5
Vib46	33	28	25	31	32	33	26	21	29	30	0.5
Vib48	30	28	25	28	30	30	23	18	28	20	0.5
Vib50	30	30	24	28	30	28	24	20	27	23	0.25
Vib51	30	30	28	30	35	35	25	21	29	25	0.25
Vib71	30	30	26	29	33	30	25	21	31	27	0.25
Vib74	32	33	30	33	37	35	25	19	32	30	0.25
Vib75	32	30	26	31	33	30	23	18	30	6 R	0.38
Vib76	30	35	25	28	35	32	26	21	29	30	0.19
Vib77	32	33	26	28	35	34	28	25	29	30	0.19
Vib78	31	32	26	26	34	34	27	21	27	28	0.38
Vib79	27	30	25	25	32	32	20	17	28	25	0.25
Vib85	30	30	24	27	33	32	27	20	25	25	0.38
Vib87	25 R	30	25	27	27	25	22	15	15 R	6 R	1 R
Vib88	25 R	30	26	28	29	29	23	17	13 R	6 R	1 R
Vib89	27	32	27	28	30	28	22	17	16 R	6 R	0.75 R
Vib90	32	32	29	30	30	30	25	21	30	30	0.25
Vib91	32	35	26	29	35	30	25	19	26	28	0.25
Vib92	30	33	27	28	35	35	30	22	28	28	0.38
Vib93	28	30	25	27	33	30	23	17	26	27	0.38
Vib94	30	31	26	27	36	35	30	22	27	27	0.38
Vib96	30	32	27	28	31	27	21	20	29	26	0.38
Vib97	29	32	27	30	33	30	20	19	27	28	0.38
Vib98	27	31	26	27	35	33	26	24	30	23	0.25
Vib100	33	35	26	31	25	25	26	21	26	30	0.5
Vib107	26	30	25	26	35	33	22	18	28	25	0.25
Vib108	27	33	26	27	35	33	23	20	28	20	0.25
Vib109	29	32	27	28	35	35	25	24	30	24	0.38
Vib110	28	32	25	26	35	32	25	22	30	27	0.19
Vib111	30	32	30	30	35	33	23	22	30	25	0.25
Vib112	28	30	25	28	30	32	24	19	25	25	0.25
Vib114	27	33	26	27	29	29	27	20	31	27	0.125
Vib115	29	25	30	28	32	23	25	18	25	23	0.25
Vib116	28	30	24	24	33	33	18	17	25	24	0.25
Vib117	34	35	33	30	35	35	23	23	35	33	0.25
Vib121	30	32	26	27	35	35	27	21	28	25	0.19
Vib123	30	32	28	28	35	35	25	21	30	29	0.25
Vib124	27	32	27	26	35	32	25	15	29	25	0.38
Vib126	28	31	26	26	31	27	23	18	27	25	0.38
Vib127	32	35	31	30	27	35	23	17	30	29	0.19
Vib128	30	33	28	28	35	35	25	21	29	28	0.125
Vib129	32	32	27	30	35	35	25	20	28	30	0.25
Vib130	28	31	27	28	35	35	23	20	28	26	0.25
Vib135	30	34	30	30	35	34	20	19	30	27	0.25
Vib138	30	32	26	29	35	35	27	23	28	26	0.25
Vib139	33	32	28	30	35	35	30	23	30	30	0.19
Vib141	28	30	27	27	32	28	20	17	27	26	0.38
Vib143	29	31	25	28	35	35	25	20	30	23	0.25
Vib145	27	32	26	28	35	35	20	17	30	23	0.38
Vib146	31	31	25	27	35	37	30	22	30	27	0.25
Vib161	31	35	28	28	35	36	25	20	30	25	0.25
Vib162	30	32	28	30	35	35	25	19	28	28	0.38
Vib165	30	33	28	28	30	35	30	21	27	28	0.25
Vib169	33	34	29	30	27	26	20	16	10 R	30	8 R
Vib173	30	30	30	22 R	35	38	24	20	30	30	0.19
Vib174	27	33	25	21 R	35	36	20	18	28	32	0.19
Vib175	30	35	30	21 R	35	35	24	18	30	30	0.25
Vib176	27	30	29	21 R	33	35	20	18	30	30	0.25
Vib177	27	35	30	22 R	30	30	25	19	32	33	0.25
Vib178	27	33	29	22 R	37	35	22	18	30	30	0.25
Vib179	27	32	30	21 R	35	36	22	20	32	31	0.25
Vib180	28	32	29	22 R	38	35	21	18	31	33	0.19
Vib181	28	35	30	23 R	35	37	20	18	30	32	0.25
Vib182	28	32	27	20 R	35	35	20	18	30	30	0.25
Vib195	30	31	27	28	35	34	30	21	28	29	0.25
Vib196	32	32	30	28	30	30	21	20	23	30	0.25
Vib221	28	34	26	32	32	32	22	20	28	27	0.25
Vib222	30	32	27	28	24	24	27	25	10 R	26	6 R
Vib224	31	32	26	27	35	32	26	22	26	27	0.38
Vib225	30	34	26	28	36	32	28	22	30	29	0.19
Vib226	32	34	30	29	31	30	23	20	28	29	0.25
Vib227	29	31	27	27	35	34	27	22	27	27	0.38
Vib228	28	33	27	27	33	31	27	22	27	26	0.25
Vib229	30	34	27	29	35	32	26	21	28	27	0.25
Vib230	32	35	28	31	25	25	27	23	29	25	0.38
Vib231	31	35	25	30	35	35	25	24	29	29	0.25
Vib232	28	33	28	26	35	35	24	17	28	32	0.38
Vib267	30	34	27	30	31	32	25	16	30	31	0.38
Vib271	29	33	28	29	33	31	25	19	28	27	0.25
Vib272	29	34	29	30	30	28	24	17	28	30	0.25
Vib273	28	31	27	28	37	37	28	20	30	27	0.19
Vib274	30	35	30	28	33	33	22	18	29	29	0.19
Vib275	30	6 R	6 R	38	30	29	21	21	30	8 R	0.25
Vib276	32	38	31	35	31	28	26	20	28	30	0.19
Vib278	30	35	27	27	33	33	26	17	28	28	0.25
Vib279	32	32	30	33	35	36	25	20	31	30	0.19
Reference strain	TZP 36	CTX5	CAZ10	MEM10	CIP5	LEV5	AZM15	SXT25
	21-27	25-31	23-29	28-35	29-37	29-37	14-20	23-29
E. coli ATCC 25922	26	32	30	not tested	30	32	14	30
	27	30	25	35	35	30	16	28
	27	30	28	32	35	35	18	28
	E15 (screen)	TET30	DOX MIC
	23-29	23-31	0.125-0.5
S. aureus ATCC 29213	30	32	0.094
	28	32	0.064
