# Supplementary material for: Virulence and resistance patterns of Vibrio cholerae non-O1/non-O139 acquired in Germany and other European countries
Source: Front Microbiol. 2023 Nov 22;14:1282135. doi: 10.3389/fmicb.2023.1282135 (PMC10703170; doi:10.3389/fmicb.2023.1282135)
Supplement: Supplementary file 6 [file Table_6.xlsx]

## Sheet: ST6
Supplementary Table 6_ST6. Antibiotic resistance genes found in Vibrio cholerae non-O1/non-O139 isolates.
	Antibiotic resistance genes
Sample ID	Streptomycin	Beta-lactam	Carbapenem	Cephalosporin	Fosfomycin	Erythromycin	Chloramphenicol	Quinolone	Rifamycin	Sulfonamide	Tetracycline	Trimethoprim
Vib100
Vib112
Vib165			varG
Vib91			varG
Vib98							catB9
Vib92			varG
Vib124			varG				catB9
Vib127							catB9
Vib129			varG				catB9
Vib143			varG
Vib162
Vib76			varG
Vib138			varG
Vib115
Vib271
Vib272
Vib123			varG
Vib90		blaPSE						qnrVC
Vib117							catB9
Vib139
Vib74
Vib96		blaPSE					catB9
Vib135			varG				catB9
Vib97
Vib116
Vib114		blaCARB-9						qnrVC4
Vib108	aadA2		varG				catB9			sul1
Vib130		blaCARB-7					catB9
Vib196			varG				catB9
Vib121
Vib128							catB9
Vib146
Vib85			varG
Vib195
Vib145							catB9
Vib126	aadA3						catA2	qnrA1		sul1
Vib45
Vib180			blaVCC-1
Vib181			blaVCC-1
Vib78
Vib79			varG
Vib75	aadA1 / aadA2		varG							sul1		dfrA1
Vib87	aadA1 / aadA3			blaOXA-10		mph(F)	catA2 / cmlA5	qnrA1	arr-2	sul1 / sul2	tet(A)	dfrA14
Vib77							catB9
Vib43			varG
Vib71
Vib50			varG				catB9
Vib51
Vib48		blaCARB-7					catB9
Vib46
Vib94			varG				catB9
Vib88	aadA1 / aadA3			blaOXA-10		mph(F)	catA2 / cmlA5	qnrA1	arr-2	sul1 / sul2	tet(A)	dfrA14
Vib93			varG
Vib107
Vib89	aadA1 / aadA3			blaOXA-10		mph(F)	catA2 / cmlA5	qnrA1	arr-2	sul1 / sul2	tet(A)	dfrA14
Vib109		blaPSE
Vib110			varG
Vib141
Vib111		blaPSE
Vib161
Vib169			varG								tet(B)
Vib173			blaVCC-1
Vib179			blaVCC-1
Vib175			blaVCC-1
Vib174			blaVCC-1
Vib176			blaVCC-1
Vib177			blaVCC-1
Vib178			blaVCC-1
Vib182			blaVCC-1
Vib221		blaCARB-7	varG					qnrVC9
Vib222
Vib224			varG
Vib225
Vib228			varG				catB9
Vib226
Vib227			varG				catB9
Vib230
Vib229							catB9
Vib231			varG
Vib232
Vib267			varG				catB9
Vib274
Vib273			varG
Vib275			bla2 / varG		fosB
Vib276		blaCARB-9
Vib278			varG
Vib279		blaCARB-9
