# Supplementary material for: Virulence and resistance patterns of Vibrio cholerae non-O1/non-O139 acquired in Germany and other European countries
Source: Front Microbiol. 2023 Nov 22;14:1282135. doi: 10.3389/fmicb.2023.1282135 (PMC10703170; doi:10.3389/fmicb.2023.1282135)
Supplement: Supplementary file 7 [file Table_7.xlsx]

## Sheet: ST7
Supplementary Table 7_ST7. Virulence profile and virulence genes found in Vibrio cholerae non-O1/non-O139 isolates.
Virulence profile	Sample ID	Source Type	Isolation Source	Virulence gene
				ace	acfA	acfB	acfC	acfD	clpB vasG	cqsA	ctxA	ctxB	hcp-2	hlyA	icmF vasK	luxS	rtxA	rtxB	rtxC	rtxD	tcpA	tcpB	tcpC	tcpD	tcpE	tcpF	tcpH	tcpI	tcpJ	tcpP	tcpQ	tcpR	tcpS	tcpT	vasA	vasB	vasC	vasD	vasE	vasF	vasH	vasI	vasJ	vasL	vgrG-2	vgrG-3	vipA mglA	vipB mglB	zot
1	Vib129	clinical	stool			acfB	acfC	acfD	clpB/vasG	cqsA				hlyA	icmF/vasK	luxS	rtxA	rtxB	rtxC	rtxD	tcpA	tcpB	tcpC	tcpD	tcpE		tcpH	tcpI	tcpJ	tcpP	tcpQ				vasA	vasB	vasC	vasD	vasE	vasF	vasH	vasI	vasJ	vasL			vipA/mglA	vipB/mglB
2	Vib123	clinical	wound						clpB/vasG	cqsA			hcp-2	hlyA	icmF/vasK	luxS	rtxA	rtxB	rtxC	rtxD															vasA	vasB	vasC	vasD	vasE	vasF	vasH	vasI	vasJ	vasL	vgrG-2		vipA/mglA	vipB/mglB
2	Vib128	clinical	stool						clpB/vasG	cqsA			hcp-2	hlyA	icmF/vasK	luxS	rtxA	rtxB	rtxC	rtxD															vasA	vasB	vasC	vasD	vasE	vasF	vasH	vasI	vasJ	vasL	vgrG-2		vipA/mglA	vipB/mglB
2	Vib85	clinical	wound (leg)						clpB/vasG	cqsA			hcp-2	hlyA	icmF/vasK	luxS	rtxA	rtxB	rtxC	rtxD															vasA	vasB	vasC	vasD	vasE	vasF	vasH	vasI	vasJ	vasL	vgrG-2		vipA/mglA	vipB/mglB
3	Vib90	clinical	blood							cqsA			hcp-2	hlyA		luxS		rtxB	rtxC	rtxD
4	Vib224	clinical	ear						clpB/vasG				hcp-2	hlyA	icmF/vasK	luxS	rtxA		rtxC	rtxD															vasA	vasB	vasC	vasD	vasE	vasF	vasH	vasI	vasJ				vipA/mglA	vipB/mglB
4	Vib275	clinical	ear						clpB/vasG				hcp-2	hlyA	icmF/vasK	luxS	rtxA		rtxC	rtxD															vasA	vasB	vasC	vasD	vasE	vasF	vasH	vasI	vasJ				vipA/mglA	vipB/mglB
5	Vib177	environmental	surface water, bathing site										hcp-2			luxS		rtxB	rtxC	rtxD
6	Vib138	clinical	blood						clpB/vasG	cqsA				hlyA	icmF/vasK	luxS	rtxA	rtxB	rtxC	rtxD															vasA	vasB	vasC	vasD	vasE	vasF	vasH	vasI	vasJ	vasL			vipA/mglA	vipB/mglB
6	Vib121	clinical	ear						clpB/vasG	cqsA				hlyA	icmF/vasK	luxS	rtxA	rtxB	rtxC	rtxD															vasA	vasB	vasC	vasD	vasE	vasF	vasH	vasI	vasJ	vasL			vipA/mglA	vipB/mglB
6	Vib93	clinical	ear						clpB/vasG	cqsA				hlyA	icmF/vasK	luxS	rtxA	rtxB	rtxC	rtxD															vasA	vasB	vasC	vasD	vasE	vasF	vasH	vasI	vasJ	vasL			vipA/mglA	vipB/mglB
6	Vib273	clinical	wound (lower leg)						clpB/vasG	cqsA				hlyA	icmF/vasK	luxS	rtxA	rtxB	rtxC	rtxD															vasA	vasB	vasC	vasD	vasE	vasF	vasH	vasI	vasJ	vasL			vipA/mglA	vipB/mglB
7	Vib169	environmental	fish from fish spa (Garra rufa)							cqsA						luxS
8	Vib141	environmental	four-eyed fish (Anaplebs)						clpB/vasG					hlyA		luxS		rtxB	rtxC	rtxD															vasA	vasB	vasC	vasD	vasE	vasF	vasH	vasI	vasJ	vasL	vgrG-2		vipA/mglA	vipB/mglB
9	Vib175	environmental	surface water, bathing site							cqsA			hcp-2			luxS		rtxB	rtxC	rtxD
9	Vib182	environmental	surface water, bathing site							cqsA			hcp-2			luxS		rtxB	rtxC	rtxD
10	Vib98	clinical	ear						clpB/vasG	cqsA			hcp-2	hlyA	icmF/vasK	luxS		rtxB	rtxC	rtxD															vasA	vasB	vasC	vasD	vasE	vasF	vasH	vasI	vasJ	vasL	vgrG-2	vgrG-3	vipA/mglA	vipB/mglB
10	Vib117	clinical	ear						clpB/vasG	cqsA			hcp-2	hlyA	icmF/vasK	luxS		rtxB	rtxC	rtxD															vasA	vasB	vasC	vasD	vasE	vasF	vasH	vasI	vasJ	vasL	vgrG-2	vgrG-3	vipA/mglA	vipB/mglB
11	Vib271	clinical	knee (puncture articular fistula)						clpB/vasG				hcp-2	hlyA	icmF/vasK	luxS		rtxB	rtxC	rtxD															vasA	vasB	vasC	vasD	vasE	vasF	vasH	vasI	vasJ	vasL		vgrG-3	vipA/mglA	vipB/mglB
11	Vib272	environmental	bathing water						clpB/vasG				hcp-2	hlyA	icmF/vasK	luxS		rtxB	rtxC	rtxD															vasA	vasB	vasC	vasD	vasE	vasF	vasH	vasI	vasJ	vasL		vgrG-3	vipA/mglA	vipB/mglB
12	Vib112	clinical	wound (leg)						clpB/vasG	cqsA				hlyA	icmF/vasK	luxS		rtxB	rtxC	rtxD															vasA	vasB	vasC	vasD	vasE	vasF	vasH	vasI	vasJ	vasL		vgrG-3	vipA/mglA	vipB/mglB
13	Vib116	clinical	ear						clpB/vasG	cqsA			hcp-2	hlyA	icmF/vasK	luxS	rtxA		rtxC	rtxD															vasA	vasB	vasC	vasD	vasE	vasF	vasH	vasI	vasJ	vasL	vgrG-2		vipA/mglA	vipB/mglB
13	Vib51	clinical	stool						clpB/vasG	cqsA			hcp-2	hlyA	icmF/vasK	luxS	rtxA		rtxC	rtxD															vasA	vasB	vasC	vasD	vasE	vasF	vasH	vasI	vasJ	vasL	vgrG-2		vipA/mglA	vipB/mglB
14	Vib174	environmental	surface water, bathing site										hcp-2			luxS			rtxC	rtxD
15	Vib78	clinical	stool						clpB/vasG	cqsA				hlyA	icmF/vasK	luxS	rtxA		rtxC	rtxD															vasA	vasB	vasC	vasD	vasE	vasF	vasH	vasI	vasJ	vasL			vipA/mglA	vipB/mglB
16	Vib180	environmental	surface water, bathing site							cqsA			hcp-2			luxS			rtxC	rtxD
16	Vib181	environmental	surface water, bathing site							cqsA			hcp-2			luxS			rtxC	rtxD
16	Vib173	environmental	surface water, bathing site							cqsA			hcp-2			luxS			rtxC	rtxD
16	Vib179	environmental	surface water, bathing site							cqsA			hcp-2			luxS			rtxC	rtxD
16	Vib176	environmental	surface water, bathing site							cqsA			hcp-2			luxS			rtxC	rtxD
16	Vib178	environmental	surface water, bathing site							cqsA			hcp-2			luxS			rtxC	rtxD
17	Vib278	clinical	ear						clpB/vasG	cqsA			hcp-2	hlyA	icmF/vasK	luxS			rtxC	rtxD															vasA	vasB	vasC	vasD	vasE	vasF	vasH	vasI	vasJ	vasL	vgrG-2	vgrG-3	vipA/mglA	vipB/mglB
18	Vib126	environmental	fish from fish spa (Garra rufa)						clpB/vasG				hcp-2	hlyA	icmF/vasK	luxS			rtxC	rtxD															vasA	vasB	vasC	vasD	vasE	vasF	vasH	vasI	vasJ	vasL			vipA/mglA	vipB/mglB
18	Vib87	environmental	fish from fish spa (Garra rufa)						clpB/vasG				hcp-2	hlyA	icmF/vasK	luxS			rtxC	rtxD															vasA	vasB	vasC	vasD	vasE	vasF	vasH	vasI	vasJ	vasL			vipA/mglA	vipB/mglB
18	Vib88	environmental	fish from fish spa (Garra rufa)						clpB/vasG				hcp-2	hlyA	icmF/vasK	luxS			rtxC	rtxD															vasA	vasB	vasC	vasD	vasE	vasF	vasH	vasI	vasJ	vasL			vipA/mglA	vipB/mglB
19	Vib143	clinical	ear						clpB/vasG				hcp-2	hlyA	icmF/vasK	luxS			rtxC	rtxD															vasA	vasB	vasC	vasD	vasE	vasF	vasH	vasI	vasJ	vasL	vgrG-2	vgrG-3	vipA/mglA	vipB/mglB
20	Vib146	clinical	ear						clpB/vasG				hcp-2	hlyA	icmF/vasK	luxS																			vasA	vasB	vasC	vasD	vasE	vasF	vasH	vasI	vasJ				vipA/mglA	vipB/mglB
21	Vib77	clinical	ear						clpB/vasG	cqsA			hcp-2	hlyA	icmF/vasK	luxS		rtxB	rtxC	rtxD															vasA	vasB	vasC	vasD	vasE	vasF	vasH	vasI	vasJ				vipA/mglA	vipB/mglB
22	Vib89	environmental	fish from fish spa (Garra rufa)						clpB/vasG				hcp-2	hlyA	icmF/vasK	luxS		rtxB	rtxC	rtxD															vasA	vasB	vasC	vasD	vasE	vasF	vasH	vasI	vasJ				vipA/mglA	vipB/mglB
23	Vib75	clinical	wound (leg)						clpB/vasG	cqsA			hcp-2	hlyA	icmF/vasK	luxS	rtxA		rtxC	rtxD															vasA	vasB	vasC	vasD	vasE	vasF	vasH	vasI	vasJ				vipA/mglA	vipB/mglB
24	Vib165	clinical	stool						clpB/vasG	cqsA				hlyA	icmF/vasK	luxS	rtxA		rtxC	rtxD															vasA	vasB	vasC	vasD	vasE	vasF	vasH	vasI	vasJ				vipA/mglA	vipB/mglB
25	Vib79	clinical	ear						clpB/vasG	cqsA			hcp-2	hlyA	icmF/vasK	luxS			rtxC	rtxD															vasA	vasB	vasC	vasD	vasE	vasF	vasH	vasI	vasJ				vipA/mglA	vipB/mglB
26	Vib91	clinical	blood						clpB/vasG	cqsA			hcp-2	hlyA	icmF/vasK	luxS	rtxA	rtxB	rtxC	rtxD															vasA	vasB	vasC	vasD	vasE	vasF	vasH	vasI	vasJ	vasL		vgrG-3	vipA/mglA	vipB/mglB
26	Vib97	clinical	wound (leg)						clpB/vasG	cqsA			hcp-2	hlyA	icmF/vasK	luxS	rtxA	rtxB	rtxC	rtxD															vasA	vasB	vasC	vasD	vasE	vasF	vasH	vasI	vasJ	vasL		vgrG-3	vipA/mglA	vipB/mglB
26	Vib221	clinical	blood						clpB/vasG	cqsA			hcp-2	hlyA	icmF/vasK	luxS	rtxA	rtxB	rtxC	rtxD															vasA	vasB	vasC	vasD	vasE	vasF	vasH	vasI	vasJ	vasL		vgrG-3	vipA/mglA	vipB/mglB
27	Vib124	clinical	ear						clpB/vasG	cqsA			hcp-2	hlyA	icmF/vasK	luxS		rtxB	rtxC	rtxD															vasA	vasB	vasC	vasD	vasE	vasF	vasH	vasI	vasJ	vasL		vgrG-3	vipA/mglA	vipB/mglB
27	Vib96	clinical	wound (leg)						clpB/vasG	cqsA			hcp-2	hlyA	icmF/vasK	luxS		rtxB	rtxC	rtxD															vasA	vasB	vasC	vasD	vasE	vasF	vasH	vasI	vasJ	vasL		vgrG-3	vipA/mglA	vipB/mglB
27	Vib114	clinical	stool						clpB/vasG	cqsA			hcp-2	hlyA	icmF/vasK	luxS		rtxB	rtxC	rtxD															vasA	vasB	vasC	vasD	vasE	vasF	vasH	vasI	vasJ	vasL		vgrG-3	vipA/mglA	vipB/mglB
27	Vib130	clinical	ear						clpB/vasG	cqsA			hcp-2	hlyA	icmF/vasK	luxS		rtxB	rtxC	rtxD															vasA	vasB	vasC	vasD	vasE	vasF	vasH	vasI	vasJ	vasL		vgrG-3	vipA/mglA	vipB/mglB
27	Vib196	environmental	surface water, bathing site						clpB/vasG	cqsA			hcp-2	hlyA	icmF/vasK	luxS		rtxB	rtxC	rtxD															vasA	vasB	vasC	vasD	vasE	vasF	vasH	vasI	vasJ	vasL		vgrG-3	vipA/mglA	vipB/mglB
27	Vib50	clinical	ear						clpB/vasG	cqsA			hcp-2	hlyA	icmF/vasK	luxS		rtxB	rtxC	rtxD															vasA	vasB	vasC	vasD	vasE	vasF	vasH	vasI	vasJ	vasL		vgrG-3	vipA/mglA	vipB/mglB
28	Vib108	clinical	stool						clpB/vasG	cqsA			hcp-2	hlyA	icmF/vasK	luxS	rtxA		rtxC	rtxD															vasA	vasB	vasC	vasD	vasE	vasF	vasH	vasI	vasJ	vasL			vipA/mglA	vipB/mglB
28	Vib222	clinical	blood						clpB/vasG	cqsA			hcp-2	hlyA	icmF/vasK	luxS	rtxA		rtxC	rtxD															vasA	vasB	vasC	vasD	vasE	vasF	vasH	vasI	vasJ	vasL			vipA/mglA	vipB/mglB
28	Vib230	clinical	blood						clpB/vasG	cqsA			hcp-2	hlyA	icmF/vasK	luxS	rtxA		rtxC	rtxD															vasA	vasB	vasC	vasD	vasE	vasF	vasH	vasI	vasJ	vasL			vipA/mglA	vipB/mglB
29	Vib43	clinical	stool						clpB/vasG	cqsA			hcp-2	hlyA	icmF/vasK	luxS			rtxC	rtxD															vasA	vasB	vasC	vasD	vasE	vasF	vasH	vasI	vasJ	vasL		vgrG-3	vipA/mglA	vipB/mglB
30	Vib161	environmental	hygiene sample (water cooling tower)						clpB/vasG	cqsA				hlyA	icmF/vasK	luxS			rtxC	rtxD															vasA	vasB	vasC	vasD	vasE	vasF	vasH	vasI	vasJ	vasL			vipA/mglA	vipB/mglB
31	Vib115	clinical	blood						clpB/vasG	cqsA			hcp-2	hlyA	icmF/vasK	luxS		rtxB	rtxC	rtxD															vasA	vasB	vasC	vasD	vasE	vasF	vasH	vasI	vasJ	vasL	vgrG-2		vipA/mglA	vipB/mglB
31	Vib195	clinical	blood						clpB/vasG	cqsA			hcp-2	hlyA	icmF/vasK	luxS		rtxB	rtxC	rtxD															vasA	vasB	vasC	vasD	vasE	vasF	vasH	vasI	vasJ	vasL	vgrG-2		vipA/mglA	vipB/mglB
31	Vib46	clinical	ear						clpB/vasG	cqsA			hcp-2	hlyA	icmF/vasK	luxS		rtxB	rtxC	rtxD															vasA	vasB	vasC	vasD	vasE	vasF	vasH	vasI	vasJ	vasL	vgrG-2		vipA/mglA	vipB/mglB
32	Vib74	clinical	ear						clpB/vasG				hcp-2	hlyA	icmF/vasK	luxS		rtxB	rtxC	rtxD															vasA	vasB	vasC	vasD	vasE	vasF	vasH	vasI	vasJ	vasL			vipA/mglA	vipB/mglB
32	Vib71	clinical	ear						clpB/vasG				hcp-2	hlyA	icmF/vasK	luxS		rtxB	rtxC	rtxD															vasA	vasB	vasC	vasD	vasE	vasF	vasH	vasI	vasJ	vasL			vipA/mglA	vipB/mglB
32	Vib107	environmental	fish from fish spa (Garra rufa)						clpB/vasG				hcp-2	hlyA	icmF/vasK	luxS		rtxB	rtxC	rtxD															vasA	vasB	vasC	vasD	vasE	vasF	vasH	vasI	vasJ	vasL			vipA/mglA	vipB/mglB
33	Vib76	clinical	ear						clpB/vasG	cqsA				hlyA	icmF/vasK	luxS		rtxB	rtxC	rtxD															vasA	vasB	vasC	vasD	vasE	vasF	vasH	vasI	vasJ	vasL			vipA/mglA	vipB/mglB
33	Vib109	environmental	hygiene sample (filling line)						clpB/vasG	cqsA				hlyA	icmF/vasK	luxS		rtxB	rtxC	rtxD															vasA	vasB	vasC	vasD	vasE	vasF	vasH	vasI	vasJ	vasL			vipA/mglA	vipB/mglB
33	Vib111	environmental	hygiene sample (filling line)						clpB/vasG	cqsA				hlyA	icmF/vasK	luxS		rtxB	rtxC	rtxD															vasA	vasB	vasC	vasD	vasE	vasF	vasH	vasI	vasJ	vasL			vipA/mglA	vipB/mglB
33	Vib226	clinical	ear						clpB/vasG	cqsA				hlyA	icmF/vasK	luxS		rtxB	rtxC	rtxD															vasA	vasB	vasC	vasD	vasE	vasF	vasH	vasI	vasJ	vasL			vipA/mglA	vipB/mglB
33	Vib229	clinical	ear						clpB/vasG	cqsA				hlyA	icmF/vasK	luxS		rtxB	rtxC	rtxD															vasA	vasB	vasC	vasD	vasE	vasF	vasH	vasI	vasJ	vasL			vipA/mglA	vipB/mglB
34	Vib225	environmental	stool (dog)						clpB/vasG	cqsA			hcp-2	hlyA	icmF/vasK	luxS			rtxC	rtxD															vasA	vasB	vasC	vasD	vasE	vasF	vasH	vasI	vasJ	vasL	vgrG-2		vipA/mglA	vipB/mglB
35	Vib48	clinical	ear						clpB/vasG	cqsA				hlyA	icmF/vasK	luxS			rtxC	rtxD															vasA	vasB	vasC	vasD	vasE	vasF	vasH	vasI	vasJ	vasL	vgrG-2		vipA/mglA	vipB/mglB
35	Vib228	clinical	ear						clpB/vasG	cqsA				hlyA	icmF/vasK	luxS			rtxC	rtxD															vasA	vasB	vasC	vasD	vasE	vasF	vasH	vasI	vasJ	vasL	vgrG-2		vipA/mglA	vipB/mglB
36	Vib100	clinical	appendix						clpB/vasG	cqsA			hcp-2	hlyA	icmF/vasK	luxS	rtxA	rtxB	rtxC	rtxD															vasA	vasB	vasC	vasD	vasE	vasF	vasH	vasI	vasJ	vasL			vipA/mglA	vipB/mglB
36	Vib92	clinical	ear						clpB/vasG	cqsA			hcp-2	hlyA	icmF/vasK	luxS	rtxA	rtxB	rtxC	rtxD															vasA	vasB	vasC	vasD	vasE	vasF	vasH	vasI	vasJ	vasL			vipA/mglA	vipB/mglB
36	Vib145	clinical	ear						clpB/vasG	cqsA			hcp-2	hlyA	icmF/vasK	luxS	rtxA	rtxB	rtxC	rtxD															vasA	vasB	vasC	vasD	vasE	vasF	vasH	vasI	vasJ	vasL			vipA/mglA	vipB/mglB
36	Vib45	clinical	stool						clpB/vasG	cqsA			hcp-2	hlyA	icmF/vasK	luxS	rtxA	rtxB	rtxC	rtxD															vasA	vasB	vasC	vasD	vasE	vasF	vasH	vasI	vasJ	vasL			vipA/mglA	vipB/mglB
37	Vib127	clinical	ear						clpB/vasG	cqsA			hcp-2	hlyA	icmF/vasK	luxS		rtxB	rtxC	rtxD															vasA	vasB	vasC	vasD	vasE	vasF	vasH	vasI	vasJ	vasL			vipA/mglA	vipB/mglB
37	Vib162	clinical	blood						clpB/vasG	cqsA			hcp-2	hlyA	icmF/vasK	luxS		rtxB	rtxC	rtxD															vasA	vasB	vasC	vasD	vasE	vasF	vasH	vasI	vasJ	vasL			vipA/mglA	vipB/mglB
37	Vib139	clinical	wound (shoulder)						clpB/vasG	cqsA			hcp-2	hlyA	icmF/vasK	luxS		rtxB	rtxC	rtxD															vasA	vasB	vasC	vasD	vasE	vasF	vasH	vasI	vasJ	vasL			vipA/mglA	vipB/mglB
37	Vib110	environmental	surface water, bathing site						clpB/vasG	cqsA			hcp-2	hlyA	icmF/vasK	luxS		rtxB	rtxC	rtxD															vasA	vasB	vasC	vasD	vasE	vasF	vasH	vasI	vasJ	vasL			vipA/mglA	vipB/mglB
37	Vib276	clinical	wound (abdomen)						clpB/vasG	cqsA			hcp-2	hlyA	icmF/vasK	luxS		rtxB	rtxC	rtxD															vasA	vasB	vasC	vasD	vasE	vasF	vasH	vasI	vasJ	vasL			vipA/mglA	vipB/mglB
38	Vib94	clinical	ear						clpB/vasG	cqsA			hcp-2	hlyA	icmF/vasK	luxS			rtxC	rtxD															vasA	vasB	vasC	vasD	vasE	vasF	vasH	vasI	vasJ	vasL			vipA/mglA	vipB/mglB
38	Vib227	clinical	wound						clpB/vasG	cqsA			hcp-2	hlyA	icmF/vasK	luxS			rtxC	rtxD															vasA	vasB	vasC	vasD	vasE	vasF	vasH	vasI	vasJ	vasL			vipA/mglA	vipB/mglB
38	Vib231	clinical	ear						clpB/vasG	cqsA			hcp-2	hlyA	icmF/vasK	luxS			rtxC	rtxD															vasA	vasB	vasC	vasD	vasE	vasF	vasH	vasI	vasJ	vasL			vipA/mglA	vipB/mglB
38	Vib232	clinical	ear						clpB/vasG	cqsA			hcp-2	hlyA	icmF/vasK	luxS			rtxC	rtxD															vasA	vasB	vasC	vasD	vasE	vasF	vasH	vasI	vasJ	vasL			vipA/mglA	vipB/mglB
38	Vib267	clinical	ear						clpB/vasG	cqsA			hcp-2	hlyA	icmF/vasK	luxS			rtxC	rtxD															vasA	vasB	vasC	vasD	vasE	vasF	vasH	vasI	vasJ	vasL			vipA/mglA	vipB/mglB
38	Vib274	clinical	wound (lower leg)						clpB/vasG	cqsA			hcp-2	hlyA	icmF/vasK	luxS			rtxC	rtxD															vasA	vasB	vasC	vasD	vasE	vasF	vasH	vasI	vasJ	vasL			vipA/mglA	vipB/mglB
38	Vib279	clinical	blood						clpB/vasG	cqsA			hcp-2	hlyA	icmF/vasK	luxS			rtxC	rtxD															vasA	vasB	vasC	vasD	vasE	vasF	vasH	vasI	vasJ	vasL			vipA/mglA	vipB/mglB
38	Vib135	clinical	ear						clpB/vasG	cqsA			hcp-2	hlyA	icmF/vasK	luxS			rtxC	rtxD															vasA	vasB	vasC	vasD	vasE	vasF	vasH	vasI	vasJ	vasL			vipA/mglA	vipB/mglB
Reference strain	Vib1_Ref			ace			acfC	acfD	clpB/vasG	cqsA	ctxA	ctxB	hcp-2	hlyA	icmF/vasK	luxS				rtxD		tcpB	tcpC		tcpE	tcpF	tcpH	tcpI		tcpP	tcpQ				vasA	vasB	vasC	vasD	vasE	vasF	vasH	vasI	vasJ	vasL	vgrG-2	vgrG-3	vipA/mglA	vipB/mglB	zot
Reference strain	Vib3_Ref			ace					clpB/vasG	cqsA	ctxA	ctxB	hcp-2	hlyA	icmF/vasK	luxS	rtxA	rtxB	rtxC	rtxD															vasA	vasB	vasC	vasD	vasE	vasF	vasH	vasI	vasJ	vasL	vgrG-2	vgrG-3	vipA/mglA	vipB/mglB	zot
Reference strain	Vib4_Ref			ace	acfA		acfC	acfD	clpB/vasG	cqsA	ctxA	ctxB	hcp-2	hlyA	icmF/vasK	luxS				rtxD			tcpC			tcpF	tcpH	tcpI		tcpP	tcpQ		tcpS	tcpT	vasA	vasB	vasC	vasD	vasE	vasF	vasH	vasI	vasJ	vasL			vipA/mglA	vipB/mglB	zot
Reference strain	Vib10_Ref			ace	acfA	acfB	acfC	acfD	clpB/vasG	cqsA	ctxA	ctxB	hcp-2	hlyA	icmF/vasK	luxS	rtxA	rtxB	rtxC	rtxD	tcpA	tcpB	tcpC	tcpD	tcpE		tcpH	tcpI		tcpP	tcpQ	tcpR	tcpS	tcpT	vasA	vasB	vasC	vasD	vasE	vasF	vasH	vasI	vasJ	vasL	vgrG-2	vgrG-3	vipA/mglA	vipB/mglB	zot
Reference strain	Vib28_Ref			ace	acfA		acfC	acfD	clpB/vasG	cqsA	ctxA	ctxB	hcp-2	hlyA	icmF/vasK	luxS	rtxA	rtxB	rtxC	rtxD	tcpA	tcpB	tcpC	tcpD	tcpE		tcpH	tcpI	tcpJ	tcpP	tcpQ	tcpR	tcpS	tcpT	vasA	vasB	vasC	vasD	vasE	vasF	vasH	vasI	vasJ	vasL	vgrG-2	vgrG-3	vipA/mglA	vipB/mglB	zot
