# Supplementary material for: Virulence and resistance patterns of Vibrio cholerae non-O1/non-O139 acquired in Germany and other European countries
Source: Front Microbiol. 2023 Nov 22;14:1282135. doi: 10.3389/fmicb.2023.1282135 (PMC10703170; doi:10.3389/fmicb.2023.1282135)
Supplement: Supplementary file 8 [file Table_8.xlsx]

## Sheet: ST8
Supplementary Table 8_ST8. Allelic distance matrix within environmental and clinical V. cholerae non-O1/non-O139 isolates generated from ad hoc cgMLST Ridom SeqSphere+ scheme.
	Vib232	Vib169	Vib179	Vib279	Vib173	Vib174	Vib176	Vib180	Vib175	Vib177	Vib178	Vib181	Vib182	Vib111	Vib161	Vib109	Vib276	Vib90	Vib46	Vib114	Vib146	Vib229	Vib267	Vib75	Vib222	Vib74	Vib71	Vib278	Vib43	Vib272	Vib230	Vib141	Vib271	Vib88	Vib107	Vib127	Vib89	Vib87	Vib112	Vib126	Vib100	Vib117	Vib228	Vib130	Vib135	Vib274	Vib162	Vib227	Vib48
Vib232	0	1993	1982	1995	1984	1985	1986	1985	1985	1985	1987	1987	1987	2016	2013	2017	1999	2015	2007	2015	2025	2043	2091	2095	2108	2083	2090	2103	2108	2098	2111	2100	2098	2104	2104	2108	2102	2103	2097	2102	2118	2120	2109	2110	2115	2115	2119	2113	2123
Vib169	1993	0	2088	2074	2089	2090	2092	2091	2090	2091	2093	2092	2091	2102	2100	2103	2091	2112	2101	2103	2090	2081	2153	2146	2157	2140	2148	2159	2155	2165	2164	2170	2166	2157	2157	2164	2157	2157	2164	2158	2168	2156	2162	2174	2170	2162	2170	2175	2175
Vib179	1982	2088	0	2121	1	2	6	2	5	2	2	6	1	2152	2150	2152	2136	2158	2150	2132	1865	2099	2144	2181	2192	2180	2196	2170	2193	2196	2196	2202	2196	2210	2209	2176	2211	2211	2172	2212	2213	2177	2170	2188	2176	2188	2210	2189	2199
Vib279	1995	2074	2121	0	2126	2124	2125	2126	2125	2126	2128	2128	2127	2102	2072	2100	1627	2093	2123	1499	2169	2186	2241	2173	2218	2254	2257	2258	2252	2267	2217	2270	2268	2264	2261	2263	2262	2263	2268	2262	2239	2264	2272	2287	2288	2285	2282	2291	2286
Vib173	1984	2089	1	2126	0	1	5	1	4	0	1	4	0	2156	2155	2156	2142	2164	2154	2138	1867	2101	2146	2185	2195	2184	2201	2173	2196	2198	2199	2208	2199	2215	2214	2180	2216	2216	2175	2216	2217	2181	2175	2192	2180	2192	2214	2195	2203
Vib174	1985	2090	2	2124	1	0	5	2	5	2	1	6	1	2156	2152	2155	2139	2161	2153	2136	1870	2102	2149	2187	2196	2184	2201	2173	2198	2200	2200	2207	2200	2215	2215	2180	2216	2217	2177	2217	2217	2181	2175	2192	2181	2192	2214	2194	2203
Vib176	1986	2092	6	2125	5	5	0	7	1	6	6	3	5	2156	2156	2157	2141	2163	2154	2139	1868	2101	2147	2184	2195	2184	2201	2174	2196	2199	2199	2207	2200	2215	2214	2179	2216	2216	2175	2216	2217	2181	2173	2191	2180	2192	2214	2194	2203
Vib180	1985	2091	2	2126	1	2	7	0	5	2	2	5	1	2158	2155	2157	2141	2163	2154	2137	1870	2103	2149	2187	2197	2185	2203	2174	2198	2200	2201	2208	2201	2215	2215	2182	2218	2217	2178	2217	2219	2182	2176	2194	2182	2194	2216	2195	2205
Vib175	1985	2090	5	2125	4	5	1	5	0	4	4	1	4	2157	2155	2156	2141	2163	2153	2138	1868	2102	2148	2186	2195	2184	2202	2174	2196	2199	2199	2209	2200	2215	2215	2180	2217	2217	2176	2217	2218	2181	2175	2192	2181	2193	2215	2196	2204
Vib177	1985	2091	2	2126	0	2	6	2	4	0	2	5	0	2157	2156	2157	2142	2164	2154	2139	1869	2103	2149	2186	2197	2186	2203	2176	2198	2201	2201	2209	2202	2217	2216	2181	2218	2218	2177	2218	2219	2183	2175	2194	2181	2194	2216	2195	2205
Vib178	1987	2093	2	2128	1	1	6	2	4	2	0	6	1	2158	2157	2158	2144	2166	2156	2139	1871	2105	2150	2188	2199	2187	2205	2177	2200	2202	2203	2211	2203	2218	2218	2184	2220	2219	2180	2219	2222	2185	2176	2197	2183	2197	2219	2198	2208
Vib181	1987	2092	6	2128	4	6	3	5	1	5	6	0	4	2159	2157	2159	2143	2165	2156	2140	1869	2103	2150	2187	2198	2186	2202	2177	2199	2202	2202	2208	2203	2217	2215	2182	2217	2217	2178	2217	2220	2183	2175	2193	2181	2194	2216	2195	2205
Vib182	1987	2091	1	2127	0	1	5	1	4	0	1	4	0	2158	2157	2158	2143	2165	2155	2140	1868	2103	2148	2187	2197	2185	2202	2175	2198	2200	2201	2209	2201	2216	2215	2181	2217	2217	2177	2217	2219	2183	2176	2194	2181	2194	2216	2197	2205
Vib111	2016	2102	2152	2102	2156	2156	2156	2158	2157	2157	2158	2159	2158	0	2129	0	2050	2120	2131	2134	2197	2213	2263	2279	2289	2279	2285	2280	2296	2289	2294	2294	2290	2291	2289	2282	2289	2291	2294	2290	2302	2285	2293	2298	2304	2301	2302	2304	2307
Vib161	2013	2100	2150	2072	2155	2152	2156	2155	2155	2156	2157	2157	2157	2129	0	2130	2108	2129	2019	2121	2197	2218	2270	2278	2276	2287	2290	2283	2286	2297	2278	2297	2299	2290	2288	2290	2290	2290	2304	2290	2291	2293	2300	2306	2305	2313	2311	2311	2312
Vib109	2017	2103	2152	2100	2156	2155	2157	2157	2156	2157	2158	2159	2158	0	2130	0	2049	2119	2131	2133	2199	2212	2263	2278	2288	2280	2285	2281	2296	2289	2293	2294	2291	2291	2289	2283	2290	2290	2295	2290	2301	2286	2292	2299	2302	2302	2303	2304	2308
Vib276	1999	2091	2136	1627	2142	2139	2141	2141	2141	2142	2144	2143	2143	2050	2108	2049	0	2061	2096	1794	2189	2192	2245	2218	2245	2266	2268	2260	2267	2279	2249	2280	2281	2278	2277	2279	2278	2278	2279	2279	2269	2275	2284	2290	2293	2298	2301	2289	2291
Vib90	2015	2112	2158	2093	2164	2161	2163	2163	2163	2164	2166	2165	2165	2120	2129	2119	2061	0	2095	2103	2187	2216	2257	2273	2282	2288	2279	2283	2291	2291	2285	2294	2293	2290	2288	2289	2290	2290	2301	2291	2301	2291	2295	2305	2298	2300	2313	2304	2306
Vib46	2007	2101	2150	2123	2154	2153	2154	2154	2153	2154	2156	2156	2155	2131	2019	2131	2096	2095	0	2137	2189	2215	2265	2274	2280	2282	2269	2279	2292	2290	2285	2290	2291	2299	2297	2285	2299	2299	2299	2300	2299	2292	2297	2305	2302	2304	2304	2310	2306
Vib114	2015	2103	2132	1499	2138	2136	2139	2137	2138	2139	2139	2140	2140	2134	2121	2133	1794	2103	2137	0	2181	2193	2253	2200	2229	2264	2272	2272	2253	2277	2233	2284	2278	2286	2285	2284	2286	2288	2283	2286	2259	2277	2287	2300	2297	2303	2305	2299	2296
Vib146	2025	2090	1865	2169	1867	1870	1868	1870	1868	1869	1871	1869	1868	2197	2197	2199	2189	2187	2189	2181	0	2156	2173	2223	2231	2218	2252	2213	2237	2248	2237	2242	2249	2257	2257	2219	2258	2259	2253	2257	2251	2238	2240	2227	2252	2248	2257	2233	2254
Vib229	2043	2081	2099	2186	2101	2102	2101	2103	2102	2103	2105	2103	2103	2213	2218	2212	2192	2216	2215	2193	2156	0	2219	2264	2268	2234	2274	2211	2269	2263	2274	2274	2264	2278	2280	2236	2279	2280	2231	2279	2286	153	2221	2252	2122	2229	2229	2118	2241
Vib267	2091	2153	2144	2241	2146	2149	2147	2149	2148	2149	2150	2150	2148	2263	2270	2263	2245	2257	2265	2253	2173	2219	0	2313	2312	2316	2315	2226	2325	2309	2320	2338	2309	2342	2343	2270	2341	2344	2324	2344	2341	2302	2308	2321	2326	2311	2314	2330	2325
Vib75	2095	2146	2181	2173	2185	2187	2184	2187	2186	2186	2188	2187	2187	2279	2278	2278	2218	2273	2274	2200	2223	2264	2313	0	1953	2318	2331	2325	2010	2328	1945	2337	2330	2332	2335	2338	2333	2335	2327	2335	2111	2354	2355	2350	2363	2351	2350	2359	2358
Vib222	2108	2157	2192	2218	2195	2196	2195	2197	2195	2197	2199	2198	2197	2289	2276	2288	2245	2282	2280	2229	2231	2268	2312	1953	0	2317	2332	2319	1986	2341	152	2342	2342	2348	2352	2342	2347	2350	2335	2349	2112	2354	2362	2358	2362	2352	2359	2359	2360
Vib74	2083	2140	2180	2254	2184	2184	2184	2185	2184	2186	2187	2186	2185	2279	2287	2280	2266	2288	2282	2264	2218	2234	2316	2318	2317	0	2348	2317	2321	2265	2320	2343	2267	2365	2368	2333	2367	2368	2342	2368	2351	2324	2336	2346	2343	2363	2358	2357	2366
Vib71	2090	2148	2196	2257	2201	2201	2201	2203	2202	2203	2205	2202	2202	2285	2290	2285	2268	2279	2269	2272	2252	2274	2315	2331	2332	2348	0	2316	2333	2343	2340	2342	2344	2262	2264	2355	2264	2266	2363	2265	2346	2363	2358	2368	2366	2359	2364	2365	2372
Vib278	2103	2159	2170	2258	2173	2173	2174	2174	2174	2176	2177	2177	2175	2280	2283	2281	2260	2283	2279	2272	2213	2211	2226	2325	2319	2317	2316	0	2324	2337	2327	2345	2338	2338	2338	2323	2338	2339	2306	2340	2348	2295	2295	2309	2307	2313	2292	2304	2312
Vib43	2108	2155	2193	2252	2196	2198	2196	2198	2196	2198	2200	2199	2198	2296	2286	2296	2267	2291	2292	2253	2237	2269	2325	2010	1986	2321	2333	2324	0	2345	1978	2345	2347	2347	2349	2338	2347	2349	2342	2348	2111	2357	2357	2372	2366	2368	2368	2381	2383
Vib272	2098	2165	2196	2267	2198	2200	2199	2200	2199	2201	2202	2202	2200	2289	2297	2289	2279	2291	2290	2277	2248	2263	2309	2328	2341	2265	2343	2337	2345	0	2347	2359	0	2374	2376	2323	2377	2378	2347	2378	2356	2346	2350	2351	2357	2365	2353	2370	2365
Vib230	2111	2164	2196	2217	2199	2200	2199	2201	2199	2201	2203	2202	2201	2294	2278	2293	2249	2285	2285	2233	2237	2274	2320	1945	152	2320	2340	2327	1978	2347	0	2347	2348	2353	2358	2347	2353	2356	2342	2355	2116	2360	2369	2364	2368	2357	2366	2363	2367
Vib141	2100	2170	2202	2270	2208	2207	2207	2208	2209	2209	2211	2208	2209	2294	2297	2294	2280	2294	2290	2284	2242	2274	2338	2337	2342	2343	2342	2345	2345	2359	2347	0	2360	2372	2374	2365	2373	2376	2363	2375	2357	2364	2353	2352	2354	2382	2390	2374	2369
Vib271	2098	2166	2196	2268	2199	2200	2200	2201	2200	2202	2203	2203	2201	2290	2299	2291	2281	2293	2291	2278	2249	2264	2309	2330	2342	2267	2344	2338	2347	0	2348	2360	0	2375	2377	2325	2379	2379	2349	2379	2357	2348	2351	2353	2358	2367	2355	2371	2367
Vib88	2104	2157	2210	2264	2215	2215	2215	2215	2215	2217	2218	2217	2216	2291	2290	2291	2278	2290	2299	2286	2257	2278	2342	2332	2348	2365	2262	2338	2347	2374	2353	2372	2375	0	11	2361	4	4	2370	6	2368	2362	2366	2364	2358	2375	2379	2366	2378
Vib107	2104	2157	2209	2261	2214	2215	2214	2215	2215	2216	2218	2215	2215	2289	2288	2289	2277	2288	2297	2285	2257	2280	2343	2335	2352	2368	2264	2338	2349	2376	2358	2374	2377	11	0	2363	9	10	2372	11	2370	2365	2370	2366	2359	2377	2381	2368	2380
Vib127	2108	2164	2176	2263	2180	2180	2179	2182	2180	2181	2184	2182	2181	2282	2290	2283	2279	2289	2285	2284	2219	2236	2270	2338	2342	2333	2355	2323	2338	2323	2347	2365	2325	2361	2363	0	2363	2364	2350	2364	2364	2331	2341	2363	2332	2356	2357	2343	2368
Vib89	2102	2157	2211	2262	2216	2216	2216	2218	2217	2218	2220	2217	2217	2289	2290	2290	2278	2290	2299	2286	2258	2279	2341	2333	2347	2367	2264	2338	2347	2377	2353	2373	2379	4	9	2363	0	3	2372	5	2366	2366	2370	2366	2358	2377	2381	2367	2379
Vib87	2103	2157	2211	2263	2216	2217	2216	2217	2217	2218	2219	2217	2217	2291	2290	2290	2278	2290	2299	2288	2259	2280	2344	2335	2350	2368	2266	2339	2349	2378	2356	2376	2379	4	10	2364	3	0	2374	6	2369	2366	2373	2368	2361	2379	2383	2370	2381
Vib112	2097	2164	2172	2268	2175	2177	2175	2178	2176	2177	2180	2178	2177	2294	2304	2295	2279	2301	2299	2283	2253	2231	2324	2327	2335	2342	2363	2306	2342	2347	2342	2363	2349	2370	2372	2350	2372	2374	0	2374	2372	2320	2321	2322	2326	2328	2311	2341	2340
Vib126	2102	2158	2212	2262	2216	2217	2216	2217	2217	2218	2219	2217	2217	2290	2290	2290	2279	2291	2300	2286	2257	2279	2344	2335	2349	2368	2265	2340	2348	2378	2355	2375	2379	6	11	2364	5	6	2374	0	2369	2366	2371	2368	2359	2379	2383	2369	2381
Vib100	2118	2168	2213	2239	2217	2217	2217	2219	2218	2219	2222	2220	2219	2302	2291	2301	2269	2301	2299	2259	2251	2286	2341	2111	2112	2351	2346	2348	2111	2356	2116	2357	2357	2368	2370	2364	2366	2369	2372	2369	0	2373	2374	2371	2380	2377	2388	2379	2390
Vib117	2120	2156	2177	2264	2181	2181	2181	2182	2181	2183	2185	2183	2183	2285	2293	2286	2275	2291	2292	2277	2238	153	2302	2354	2354	2324	2363	2295	2357	2346	2360	2364	2348	2362	2365	2331	2366	2366	2320	2366	2373	0	2304	2339	2201	2326	2319	2203	2326
Vib228	2109	2162	2170	2272	2175	2175	2173	2176	2175	2175	2176	2175	2176	2293	2300	2292	2284	2295	2297	2287	2240	2221	2308	2355	2362	2336	2358	2295	2357	2350	2369	2353	2351	2366	2370	2341	2370	2373	2321	2371	2374	2304	0	2319	2328	2322	2332	2314	2326
Vib130	2110	2174	2188	2287	2192	2192	2191	2194	2192	2194	2197	2193	2194	2298	2306	2299	2290	2305	2305	2300	2227	2252	2321	2350	2358	2346	2368	2309	2372	2351	2364	2352	2353	2364	2366	2363	2366	2368	2322	2368	2371	2339	2319	0	2326	2325	2313	2318	2342
Vib135	2115	2170	2176	2288	2180	2181	2180	2182	2181	2181	2183	2181	2181	2304	2305	2302	2293	2298	2302	2297	2252	2122	2326	2363	2362	2343	2366	2307	2366	2357	2368	2354	2358	2358	2359	2332	2358	2361	2326	2359	2380	2201	2328	2326	0	2312	2323	2277	2343
Vib274	2115	2162	2188	2285	2192	2192	2192	2194	2193	2194	2197	2194	2194	2301	2313	2302	2298	2300	2304	2303	2248	2229	2311	2351	2352	2363	2359	2313	2368	2365	2357	2382	2367	2375	2377	2356	2377	2379	2328	2379	2377	2326	2322	2325	2312	0	2172	2317	2362
Vib162	2119	2170	2210	2282	2214	2214	2214	2216	2215	2216	2219	2216	2216	2302	2311	2303	2301	2313	2304	2305	2257	2229	2314	2350	2359	2358	2364	2292	2368	2353	2366	2390	2355	2379	2381	2357	2381	2383	2311	2383	2388	2319	2332	2313	2323	2172	0	2329	2335
Vib227	2113	2175	2189	2291	2195	2194	2194	2195	2196	2195	2198	2195	2197	2304	2311	2304	2289	2304	2310	2299	2233	2118	2330	2359	2359	2357	2365	2304	2381	2370	2363	2374	2371	2366	2368	2343	2367	2370	2341	2369	2379	2203	2314	2318	2277	2317	2329	0	2351
Vib48	2123	2175	2199	2286	2203	2203	2203	2205	2204	2205	2208	2205	2205	2307	2312	2308	2291	2306	2306	2296	2254	2241	2325	2358	2360	2366	2372	2312	2383	2365	2367	2369	2367	2378	2380	2368	2379	2381	2340	2381	2390	2326	2326	2342	2343	2362	2335	2351	0
Vib96	2121	2176	2195	2285	2198	2198	2198	2200	2199	2200	2203	2200	2200	2301	2311	2302	2290	2313	2309	2293	2242	2204	2329	2356	2356	2347	2380	2316	2371	2360	2363	2373	2362	2398	2400	2340	2400	2402	2289	2402	2393	2299	2356	2337	2278	2336	2336	2341	2348
Vib116	2119	2168	2214	2298	2218	2217	2218	2219	2218	2219	2221	2220	2220	2314	2301	2314	2313	2305	2304	2309	2262	2304	2354	2373	2369	2373	2368	2357	2386	2379	2379	2329	2380	2388	2392	2381	2390	2392	2371	2391	2400	2386	2391	2387	2386	2382	2392	2394	2405
Vib94	2116	2177	2192	2297	2196	2197	2195	2198	2196	2198	2201	2197	2199	2309	2317	2309	2295	2309	2316	2305	2239	2123	2337	2363	2365	2364	2371	2310	2387	2375	2369	2378	2376	2373	2375	2352	2374	2377	2346	2376	2385	2208	2317	2324	2283	2322	2335	19	2357
Vib79	2120	2177	2196	2297	2202	2200	2200	2202	2202	2202	2204	2201	2203	2310	2319	2310	2304	2309	2310	2301	2255	2211	2331	2371	2369	2341	2377	2304	2379	2364	2373	2370	2366	2382	2385	2358	2385	2386	2313	2386	2389	2304	2261	2254	2314	2301	2292	2321	2312
Vib76	2119	2179	2194	2289	2199	2198	2199	2200	2200	2200	2203	2200	2200	2304	2309	2305	2294	2305	2305	2298	2252	2236	2331	2363	2366	2366	2362	2319	2375	2366	2373	2373	2368	2374	2377	2366	2376	2378	2337	2378	2379	2317	2169	2312	2316	2320	2320	2335	2354
Vib50	2114	2178	2186	2294	2190	2190	2190	2192	2191	2192	2194	2192	2192	2308	2313	2308	2301	2313	2312	2298	2229	2210	2335	2363	2364	2344	2374	2286	2377	2362	2370	2378	2364	2383	2386	2348	2385	2387	2304	2387	2389	2301	2324	2298	2332	2315	2318	2034	2335
Vib231	2118	2177	2190	2292	2195	2193	2195	2195	2195	2196	2198	2196	2196	2311	2315	2312	2305	2310	2308	2302	2243	2235	2326	2367	2367	2346	2377	2307	2377	2362	2372	2361	2364	2381	2384	2356	2384	2385	2300	2385	2385	2326	2261	2267	2314	2308	2312	2323	2326
Vib97	2121	2178	2203	2281	2207	2206	2208	2207	2208	2209	2210	2210	2209	2314	2307	2315	2297	2315	2314	2304	2247	2247	2350	2369	2360	2345	2365	2326	2374	2361	2369	2375	2363	2381	2385	2377	2385	2386	2357	2386	2398	2335	2341	2356	2348	2365	2363	2360	2361
Vib195	2126	2171	2208	2296	2211	2211	2211	2213	2212	2213	2216	2213	2213	2306	2323	2307	2306	2323	2315	2309	2242	2253	2330	2369	2377	2352	2365	2303	2383	2366	2384	2374	2368	2386	2387	2347	2387	2389	2332	2389	2398	2341	2328	2337	2317	2359	2351	2350	2360
Vib196	2122	2177	2185	2297	2189	2188	2189	2190	2190	2190	2193	2190	2190	2310	2314	2311	2302	2309	2312	2304	2259	2130	2334	2372	2372	2356	2373	2317	2376	2367	2379	2365	2369	2366	2368	2343	2368	2370	2338	2370	2392	2213	2335	2338	6	2322	2332	2287	2352
Vib77	2131	2170	2195	2281	2199	2199	2199	2200	2199	2201	2203	2201	2201	2302	2308	2302	2292	2309	2308	2293	2257	168	2324	2369	2371	2341	2375	2314	2374	2363	2376	2379	2364	2383	2386	2345	2385	2386	2339	2385	2395	289	2320	2356	2212	2338	2336	2228	2342
Vib98	2135	2172	2193	2286	2197	2198	2197	2199	2198	2199	2202	2199	2199	2305	2313	2306	2294	2312	2313	2295	2256	196	2318	2375	2376	2342	2376	2316	2380	2365	2382	2381	2367	2385	2387	2309	2387	2389	2338	2389	2397	311	2325	2363	2219	2344	2337	2236	2347
Vib225	2116	2174	2218	2291	2223	2222	2224	2223	2225	2223	2225	2224	2224	2312	2303	2312	2303	2315	2305	2313	2253	2307	2347	2379	2376	2349	2368	2352	2378	2368	2382	2345	2369	2384	2386	2365	2385	2389	2370	2387	2407	2387	2391	2380	2407	2389	2392	2385	2409
Vib226	2122	2174	2219	2294	2223	2224	2224	2223	2224	2225	2226	2227	2225	2317	2305	2318	2315	2316	2311	2322	2276	2292	2351	2379	2380	2377	2374	2366	2394	2377	2390	2330	2379	2383	2387	2382	2386	2387	2379	2387	2402	2382	2386	2398	2395	2390	2398	2395	2402
Vib110	2120	2170	2199	2299	2203	2202	2203	2204	2203	2205	2207	2205	2205	2324	2314	2325	2304	2322	2322	2308	2252	2248	2332	2362	2361	2350	2368	2323	2375	2369	2369	2369	2371	2377	2379	2361	2379	2380	2344	2380	2386	2330	2332	2349	2361	2347	2342	2347	2335
Vib139	2120	2184	2224	2293	2229	2228	2230	2229	2230	2231	2232	2232	2231	2318	2304	2319	2310	2320	2313	2319	2276	2293	2358	2376	2373	2379	2366	2363	2384	2371	2385	2316	2373	2375	2379	2390	2379	2380	2387	2380	2398	2380	2389	2409	2403	2397	2401	2400	2401
Vib124	2118	2176	2196	2288	2201	2199	2201	2201	2201	2202	2204	2202	2202	2311	2310	2312	2296	2313	2312	2296	2239	2219	2341	2372	2369	2349	2362	2311	2376	2357	2376	2391	2359	2375	2378	2377	2378	2379	2304	2379	2386	2301	2339	2317	2334	2320	2339	2330	2341
Vib51	2128	2185	2218	2295	2222	2222	2222	2222	2222	2224	2225	2224	2224	2317	2311	2317	2314	2316	2312	2315	2268	2298	2360	2378	2378	2364	2353	2371	2383	2371	2383	2353	2372	2396	2398	2388	2398	2399	2383	2398	2401	2381	2395	2401	2399	2395	2409	2408	2416
Vib93	2126	2181	2210	2291	2214	2214	2214	2216	2215	2216	2218	2216	2216	2312	2301	2311	2306	2309	2312	2306	2258	2305	2355	2371	2377	2360	2355	2362	2367	2371	2386	2367	2372	2366	2368	2374	2368	2371	2366	2370	2392	2389	2388	2399	2387	2382	2389	2396	2403
Vib45	2138	2178	2219	2297	2225	2223	2224	2223	2225	2225	2226	2225	2226	2321	2310	2321	2313	2320	2314	2320	2276	2303	2366	2367	2376	2363	2373	2365	2388	2376	2384	2344	2377	2402	2406	2382	2404	2406	2384	2405	2403	2388	2395	2399	2396	2398	2406	2404	2410
Vib92	2128	2184	2211	2293	2215	2215	2215	2217	2216	2217	2220	2217	2217	2313	2304	2314	2309	2313	2315	2308	2259	2306	2356	2373	2379	2364	2356	2365	2370	2373	2388	2368	2375	2367	2369	2377	2370	2372	2369	2372	2394	2392	2389	2401	2388	2384	2391	2396	2405
Vib121	2128	2182	2219	2299	2222	2223	2223	2225	2224	2224	2227	2226	2224	2319	2320	2320	2320	2316	2317	2321	2262	2294	2353	2382	2382	2374	2367	2358	2393	2385	2393	2334	2387	2389	2391	2377	2391	2393	2383	2393	2420	2383	2388	2385	2394	2399	2409	2400	2400
Vib275	2139	2181	2209	2303	2214	2215	2213	2213	2214	2215	2216	2214	2215	2319	2315	2320	2318	2320	2322	2320	2268	2314	2356	2374	2378	2381	2366	2379	2380	2382	2388	2368	2383	2388	2391	2383	2393	2393	2382	2393	2406	2406	2400	2408	2404	2391	2406	2395	2402
Vib145	2125	2175	2213	2306	2219	2217	2220	2218	2220	2220	2221	2221	2220	2327	2319	2328	2316	2326	2330	2318	2259	2309	2361	2369	2373	2368	2346	2363	2381	2379	2381	2375	2381	2365	2369	2383	2368	2369	2388	2369	2406	2397	2382	2401	2385	2399	2401	2384	2405
Vib273	2137	2189	2216	2297	2221	2221	2221	2221	2221	2223	2224	2223	2223	2321	2309	2322	2309	2319	2317	2318	2276	2315	2365	2372	2369	2372	2373	2382	2383	2378	2376	2375	2380	2392	2394	2380	2395	2396	2382	2396	2404	2402	2402	2406	2400	2396	2408	2410	2416
Vib91	2123	2187	2222	2286	2227	2227	2228	2228	2229	2228	2230	2230	2228	2309	2300	2310	2308	2320	2310	2311	2277	2298	2355	2379	2392	2375	2373	2387	2388	2389	2400	2367	2391	2397	2400	2388	2400	2402	2390	2402	2407	2384	2393	2404	2397	2397	2405	2407	2420
Vib143	2137	2188	2220	2296	2224	2226	2224	2226	2225	2227	2229	2226	2226	2318	2316	2318	2311	2318	2320	2309	2268	2311	2369	2376	2377	2372	2361	2384	2399	2392	2389	2392	2393	2379	2382	2392	2381	2385	2394	2383	2421	2400	2406	2410	2410	2402	2406	2408	2406
Vib129	2125	2185	2224	2287	2227	2227	2228	2229	2228	2229	2231	2231	2229	2316	2312	2317	2310	2318	2322	2314	2272	2306	2360	2357	2345	2370	2340	2369	2327	2383	2350	2382	2385	2355	2357	2390	2357	2358	2385	2358	2388	2391	2384	2400	2398	2397	2407	2402	2404
Vib78	2130	2187	2218	2304	2224	2221	2224	2223	2225	2224	2226	2225	2225	2320	2318	2321	2316	2315	2322	2318	2269	2304	2364	2384	2370	2370	2380	2375	2378	2380	2377	2378	2382	2389	2392	2398	2391	2392	2372	2392	2408	2387	2401	2402	2410	2404	2407	2399	2410
Vib108	2139	2197	2216	2302	2220	2221	2220	2223	2221	2221	2223	2222	2221	2325	2317	2325	2317	2318	2331	2322	2272	2318	2367	2364	2351	2385	2370	2386	2366	2393	2361	2390	2395	2387	2389	2399	2389	2390	2378	2390	2406	2404	2416	2411	2404	2399	2403	2407	2421
Vib85	2128	2174	2212	2300	2217	2215	2218	2217	2218	2218	2220	2219	2218	2323	2313	2324	2317	2326	2322	2317	2273	2313	2373	2372	2365	2371	2357	2371	2375	2378	2372	2380	2380	2364	2367	2384	2366	2367	2386	2367	2386	2399	2401	2399	2387	2393	2406	2401	2413
Vib115	2141	2189	2229	2309	2234	2232	2235	2234	2235	2235	2237	2236	2235	2328	2324	2329	2323	2333	2328	2328	2281	2312	2371	2390	2384	2374	2375	2380	2397	2388	2395	2380	2390	2388	2391	2390	2391	2392	2398	2392	2418	2400	2418	2413	2408	2411	2412	2414	2419
Vib128	2128	2185	2220	2304	2225	2223	2226	2225	2226	2226	2228	2227	2226	2321	2319	2322	2323	2309	2320	2325	2269	2314	2357	2370	2374	2372	2352	2381	2383	2376	2385	2371	2378	2369	2372	2385	2372	2373	2382	2373	2392	2403	2410	2408	2404	2403	2404	2406	2414
Vib165	2135	2185	2219	2300	2223	2222	2223	2224	2223	2225	2227	2225	2226	2317	2314	2318	2315	2319	2317	2320	2259	2314	2355	2373	2367	2371	2371	2386	2380	2386	2371	2365	2388	2382	2385	2400	2386	2386	2391	2386	2402	2403	2396	2406	2404	2406	2406	2405	2415
Vib224	2137	2189	2225	2311	2229	2229	2229	2230	2229	2231	2232	2231	2230	2328	2321	2330	2328	2327	2325	2329	2277	2325	2371	2369	2363	2365	2354	2387	2377	2385	2372	2378	2387	2367	2370	2382	2371	2371	2370	2371	2399	2412	2401	2400	2412	2397	2405	2403	2412
Vib138	2138	2197	2222	2309	2226	2226	2227	2228	2228	2228	2231	2229	2228	2323	2326	2324	2326	2325	2326	2330	2269	2314	2364	2384	2381	2367	2367	2382	2379	2394	2390	2383	2396	2374	2376	2385	2376	2378	2382	2378	2400	2401	2414	2420	2400	2391	2405	2403	2406
Vib123	2127	2200	2221	2299	2226	2224	2227	2226	2227	2227	2229	2228	2227	2325	2319	2326	2322	2324	2329	2327	2276	2315	2372	2381	2379	2369	2364	2385	2387	2391	2385	2383	2393	2381	2384	2396	2384	2385	2397	2385	2408	2402	2407	2416	2408	2405	2414	2414	2431
Vib221	2149	2187	2226	2320	2229	2231	2229	2233	2230	2231	2234	2232	2231	2344	2336	2345	2335	2342	2337	2338	2281	2326	2372	2385	2400	2395	2392	2396	2399	2416	2410	2397	2418	2397	2400	2395	2401	2401	2399	2401	2416	2410	2413	2405	2427	2421	2409	2422	2427
[truncated: 38 more columns]
