# Supplementary material for: Virulence and resistance patterns of Vibrio cholerae non-O1/non-O139 acquired in Germany and other European countries
Source: Front Microbiol. 2023 Nov 22;14:1282135. doi: 10.3389/fmicb.2023.1282135 (PMC10703170; doi:10.3389/fmicb.2023.1282135)
Supplement: Supplementary file 9 [file Table_9.xlsx]

## Sheet: ST9
Supplementary Table 9_ST9. Allelic distance matrix within environmental and clinical V. cholerae non-O1/non-O139 isolates generated from V. cholerae pubMLST scheme.
	Vib100	Vib107	Vib108	Vib109	Vib110	Vib111	Vib112	Vib114	Vib115	Vib116	Vib117	Vib121	Vib123	Vib124	Vib126	Vib127	Vib128	Vib129	Vib130	Vib135	Vib138	Vib139	Vib141	Vib143	Vib145	Vib146	Vib161	Vib162	Vib165	Vib169	Vib173	Vib174	Vib175	Vib176	Vib177	Vib178	Vib179	Vib180	Vib181	Vib182	Vib195	Vib196	Vib221	Vib222	Vib224	Vib225	Vib226	Vib227	Vib228
Vib100	0
Vib107	2358	0
Vib108	2354	2333	0
Vib109	2425	2416	2428	0
Vib110	2349	2304	2347	2432	0
Vib111	2426	2417	2429	2	2433	0
Vib112	2366	2332	2340	2428	2264	2429	0
Vib114	2367	2416	2422	2234	2418	2236	2423	0
Vib115	2351	2338	2322	2427	2335	2428	2344	2420	0
Vib116	2352	2347	2350	2424	2335	2425	2339	2418	2335	0
Vib117	2362	2332	2362	2424	2276	2425	2290	2415	2345	2353	0
Vib121	2362	2341	2351	2426	2339	2427	2343	2419	2342	2322	2343	0
Vib123	2350	2326	2169	2426	2345	2427	2346	2421	2298	2342	2357	2346	0
Vib124	2353	2324	2351	2425	2267	2426	2246	2411	2345	2336	2256	2341	2337	0
Vib126	2357	13	2332	2416	2303	2417	2331	2416	2337	2346	2331	2340	2325	2323	0
Vib127	2359	2327	2351	2420	2314	2421	2311	2414	2341	2353	2304	2343	2351	2318	2326	0
Vib128	2331	2327	2282	2427	2320	2428	2340	2419	2280	2335	2357	2340	2305	2334	2326	2341	0
Vib129	2342	2311	2014	2428	2325	2429	2340	2423	2311	2337	2355	2337	2134	2344	2310	2347	2289	0
Vib130	2353	2326	2348	2421	2259	2422	2270	2420	2350	2342	2288	2332	2340	2255	2325	2325	2344	2342	0
Vib135	2361	2319	2340	2425	2292	2426	2285	2418	2347	2347	2166	2352	2345	2267	2318	2295	2342	2351	2271	0
Vib138	2342	2319	2291	2426	2349	2427	2341	2423	2304	2336	2350	2338	2301	2345	2318	2343	2283	2292	2354	2335	0
Vib139	2331	2335	2339	2426	2342	2427	2348	2420	2320	2307	2340	2280	2337	2315	2334	2350	2322	2343	2351	2346	2333	0
Vib141	2345	2333	2346	2423	2323	2424	2328	2415	2333	2287	2338	2289	2337	2340	2332	2329	2329	2336	2314	2322	2333	2270	0
Vib143	2360	2330	2323	2424	2337	2425	2346	2413	2292	2342	2347	2344	2304	2349	2329	2349	2298	2311	2350	2347	2313	2329	2345	0
Vib145	2339	2315	2298	2423	2320	2424	2334	2412	2277	2327	2347	2333	2291	2329	2314	2340	2280	2295	2341	2333	2293	2323	2332	2306	0
Vib146	2360	2330	2351	2409	2319	2410	2338	2408	2345	2345	2325	2341	2344	2307	2329	2306	2346	2341	2307	2339	2345	2351	2337	2344	2337	0
Vib161	2426	2411	2426	2221	2423	2223	2432	2251	2430	2422	2424	2435	2427	2422	2411	2420	2432	2429	2424	2427	2432	2423	2424	2425	2426	2410	0
Vib162	2367	2325	2343	2424	2264	2425	2260	2422	2345	2343	2276	2351	2339	2277	2324	2307	2344	2340	2255	2265	2341	2343	2339	2340	2338	2327	2428	0
Vib165	2343	2337	2306	2428	2349	2429	2357	2418	2317	2331	2356	2329	2319	2354	2336	2355	2299	2287	2349	2340	2301	2324	2334	2289	2313	2339	2430	2348	0
Vib169	2392	2382	2393	2411	2382	2412	2388	2408	2393	2377	2388	2392	2398	2390	2381	2390	2388	2395	2386	2388	2395	2392	2390	2393	2382	2356	2415	2394	2393	0
Vib173	2348	2324	2337	2398	2307	2399	2297	2396	2335	2336	2306	2338	2337	2307	2323	2299	2338	2335	2305	2298	2335	2343	2320	2330	2333	2010	2394	2312	2341	2319	0
Vib174	2348	2323	2337	2399	2307	2400	2298	2396	2334	2336	2306	2339	2336	2306	2322	2300	2337	2336	2305	2298	2335	2343	2319	2332	2332	2010	2394	2312	2341	2319	6	0
Vib175	2349	2325	2338	2400	2308	2401	2298	2397	2336	2337	2307	2339	2338	2307	2324	2300	2339	2336	2305	2299	2336	2344	2320	2331	2334	2009	2396	2313	2342	2319	12	12	0
Vib176	2347	2323	2336	2399	2306	2399	2296	2396	2334	2335	2305	2337	2336	2305	2322	2298	2337	2334	2303	2297	2334	2342	2319	2329	2332	2009	2395	2311	2340	2316	14	11	5	0
Vib177	2349	2324	2337	2399	2308	2400	2298	2397	2335	2336	2307	2339	2337	2307	2323	2300	2338	2336	2306	2298	2336	2344	2320	2332	2333	2011	2395	2313	2342	2320	6	7	12	13	0
Vib178	2350	2325	2338	2400	2309	2401	2299	2398	2336	2337	2308	2340	2338	2308	2324	2301	2339	2337	2307	2299	2337	2345	2321	2332	2334	2011	2396	2314	2343	2321	6	4	10	10	3	0
Vib179	2348	2323	2337	2399	2307	2400	2298	2396	2334	2336	2306	2339	2336	2306	2322	2300	2337	2336	2305	2298	2335	2343	2319	2330	2332	2010	2394	2312	2341	2319	10	8	18	18	11	10	0
Vib180	2349	2324	2338	2400	2308	2401	2299	2397	2335	2337	2307	2340	2337	2307	2323	2301	2338	2337	2306	2298	2336	2344	2320	2331	2333	2011	2395	2313	2342	2320	6	6	12	13	5	5	10	0
Vib181	2349	2324	2338	2401	2308	2402	2299	2397	2335	2337	2307	2340	2337	2306	2323	2301	2338	2337	2305	2298	2336	2344	2320	2331	2333	2008	2396	2313	2342	2319	11	8	6	7	12	10	13	11	0
Vib182	2349	2324	2337	2399	2308	2400	2298	2397	2335	2336	2307	2339	2337	2307	2323	2300	2338	2336	2306	2298	2336	2344	2320	2331	2333	2010	2395	2313	2342	2320	7	6	13	14	6	4	12	8	11	0
Vib195	2355	2323	2343	2415	2265	2416	2276	2422	2340	2336	2292	2335	2338	2278	2322	2307	2338	2335	2272	2256	2339	2340	2325	2344	2326	2318	2424	2273	2346	2386	2316	2316	2317	2315	2317	2318	2316	2317	2317	2317	0
Vib196	2364	2321	2342	2428	2293	2429	2287	2421	2349	2350	2168	2355	2348	2269	2320	2298	2345	2354	2274	11	2338	2349	2325	2349	2335	2339	2430	2266	2343	2390	2302	2301	2303	2301	2302	2303	2302	2302	2302	2302	2258	0
Vib221	2339	2326	2301	2426	2318	2427	2342	2418	2310	2336	2336	2326	2314	2340	2325	2336	2313	2284	2332	2337	2286	2324	2331	2300	2300	2342	2429	2332	2291	2386	2326	2327	2327	2325	2327	2328	2327	2328	2328	2327	2331	2339	0
Vib222	2084	2352	2336	2423	2347	2424	2358	2353	2342	2338	2365	2353	2350	2359	2351	2357	2338	2338	2365	2359	2343	2339	2343	2339	2332	2355	2419	2358	2334	2384	2347	2348	2348	2346	2348	2349	2348	2349	2349	2348	2356	2362	2338	0
Vib224	2332	2322	2299	2428	2322	2428	2323	2421	2305	2328	2349	2324	2296	2330	2321	2331	2259	2298	2333	2339	2305	2326	2331	2308	2290	2340	2427	2342	2295	2385	2329	2330	2330	2328	2330	2330	2329	2330	2330	2329	2335	2341	2299	2319	0
Vib225	2364	2339	2344	2426	2327	2427	2339	2415	2320	2319	2347	2326	2332	2344	2338	2335	2334	2339	2335	2355	2337	2329	2309	2327	2329	2337	2422	2337	2342	2386	2337	2337	2338	2337	2337	2338	2336	2337	2338	2337	2335	2356	2336	2357	2326	0
Vib226	2346	2350	2333	2431	2353	2432	2347	2425	2335	2317	2350	2297	2344	2333	2349	2354	2331	2335	2346	2353	2336	1193	2288	2341	2335	2357	2428	2348	2335	2386	2345	2345	2346	2344	2346	2347	2345	2346	2346	2346	2346	2356	2323	2352	2325	2339	0
Vib227	2348	2320	2351	2421	2258	2422	2296	2412	2343	2342	2165	2348	2347	2252	2319	2310	2339	2344	2251	2222	2343	2344	2334	2346	2328	2314	2427	2270	2344	2392	2303	2302	2302	2301	2303	2304	2302	2303	2302	2303	2291	2224	2337	2356	2331	2336	2351	0
Vib228	2360	2329	2359	2421	2250	2422	2274	2414	2351	2343	2272	2345	2347	2264	2328	2309	2359	2338	2250	2261	2352	2346	2329	2349	2330	2324	2421	2276	2338	2380	2295	2297	2295	2293	2296	2297	2297	2297	2296	2296	2268	2261	2343	2368	2340	2340	2348	2249	0
Vib229	2329	2299	2324	2391	2243	2392	2255	2381	2312	2318	245	2306	2319	2223	2298	2264	2321	2320	2255	2132	2314	2303	2302	2311	2311	2294	2392	2240	2319	2355	2274	2274	2275	2274	2275	2276	2275	2275	2275	2276	2253	2134	2302	2331	2313	2313	2313	2130	2238
Vib230	2084	2350	2336	2422	2348	2423	2358	2352	2344	2340	2366	2356	2349	2360	2349	2356	2338	2333	2364	2361	2345	2343	2342	2340	2332	2355	2418	2359	2329	2388	2348	2349	2349	2347	2349	2350	2349	2350	2350	2349	2356	2364	2339	163	2319	2357	2354	2354	2367
Vib231	2353	2334	2349	2429	2234	2430	2253	2423	2342	2340	2274	2344	2354	2252	2333	2319	2347	2342	2189	2245	2352	2344	2321	2355	2340	2317	2426	2245	2361	2385	2305	2304	2306	2304	2305	2306	2304	2305	2305	2305	2245	2247	2337	2361	2344	2339	2350	2252	2194
Vib232	2418	2413	2416	2424	2411	2424	2412	2425	2411	2413	2418	2413	2411	2409	2413	2416	2413	2409	2410	2407	2413	2415	2402	2410	2409	2406	2432	2415	2415	2365	2378	2379	2380	2379	2379	2380	2379	2379	2380	2379	2414	2408	2409	2419	2410	2412	2416	2407	2412
Vib267	2362	2334	2355	2418	2315	2419	2326	2420	2348	2345	2311	2352	2355	2316	2333	2282	2349	2356	2305	2316	2355	2346	2340	2355	2350	2285	2423	2311	2348	2387	2287	2288	2288	2286	2289	2289	2288	2289	2289	2288	2316	2319	2340	2356	2352	2350	2351	2319	2307
Vib271	2356	2343	2359	2407	2327	2408	2325	2408	2344	2351	2336	2356	2350	2325	2343	2303	2346	2356	2330	2332	2356	2348	2331	2355	2345	2330	2411	2320	2354	2392	2309	2310	2310	2308	2310	2311	2310	2311	2311	2310	2323	2335	2349	2358	2341	2353	2352	2341	2332
Vib272	2357	2344	2360	2408	2328	2409	2326	2409	2345	2352	2337	2357	2351	2326	2344	2304	2347	2357	2331	2333	2357	2349	2332	2356	2346	2331	2412	2321	2355	2393	2310	2311	2311	2309	2311	2312	2311	2312	2312	2311	2324	2336	2350	2359	2342	2354	2353	2342	2333
Vib273	2346	2352	2315	2425	2342	2426	2346	2421	2272	2335	2352	2344	2315	2354	2352	2339	2291	2317	2347	2347	2314	2325	2332	2290	2307	2355	2427	2358	2259	2390	2339	2339	2340	2338	2340	2341	2339	2340	2340	2340	2338	2349	2293	2343	2297	2335	2331	2352	2353
Vib274	2353	2319	2341	2421	2265	2422	2280	2418	2337	2332	2284	2347	2336	2260	2318	2306	2338	2341	2271	2265	2335	2337	2336	2338	2340	2320	2428	2110	2345	2386	2303	2303	2304	2302	2304	2305	2303	2304	2304	2304	2287	2267	2344	2357	2330	2332	2340	2254	2277
Vib275	2339	2335	2303	2416	2340	2417	2334	2413	2288	2316	2353	2331	2294	2332	2336	2344	2277	2292	2338	2338	2303	2325	2325	2304	2296	2344	2425	2344	2278	2386	2323	2325	2324	2322	2325	2325	2323	2324	2324	2324	2336	2340	2297	2337	2282	2328	2338	2325	2341
Vib276	2392	2414	2420	2121	2427	2122	2428	1893	2424	2429	2419	2425	2427	2422	2414	2418	2426	2423	2425	2426	2424	2420	2421	2423	2422	2412	2209	2425	2420	2414	2394	2394	2396	2394	2395	2396	2394	2395	2396	2395	2423	2429	2424	2381	2423	2421	2423	2418	2419
Vib278	2357	2329	2349	2419	2276	2420	2285	2414	2334	2339	2287	2342	2345	2281	2328	2310	2344	2340	2267	2281	2342	2343	2333	2341	2330	2306	2419	2263	2354	2382	2297	2297	2298	2296	2299	2299	2297	2298	2299	2298	2275	2282	2339	2347	2345	2333	2349	2275	2269
Vib279	2378	2412	2423	2207	2424	2208	2429	1594	2425	2422	2415	2423	2423	2422	2412	2417	2423	2418	2425	2428	2421	2423	2424	2420	2424	2412	2204	2426	2421	2414	2400	2401	2402	2400	2401	2402	2401	2402	2403	2401	2422	2431	2424	2364	2424	2420	2426	2424	2415
Vib43	2068	2348	2324	2415	2344	2416	2357	2373	2343	2350	2355	2352	2345	2354	2347	2348	2337	2303	2358	2355	2337	2341	2345	2350	2335	2345	2420	2358	2341	2385	2340	2341	2341	2339	2341	2342	2341	2342	2342	2341	2353	2358	2338	1957	2326	2350	2355	2362	2355
Vib45	2354	2352	2356	2426	2346	2427	2348	2421	2326	2323	2351	2312	2329	2337	2351	2353	2342	2339	2348	2345	2332	2302	2299	2327	2330	2347	2424	2350	2321	2391	2337	2336	2337	2336	2337	2338	2337	2337	2337	2337	2344	2348	2330	2357	2337	2323	2315	2346	2348
Vib46	2424	2423	2430	2209	2430	2211	2429	2242	2428	2421	2425	2425	2428	2425	2423	2421	2430	2429	2428	2429	2430	2423	2422	2427	2427	2400	2082	2427	2431	2407	2390	2391	2392	2391	2391	2392	2391	2392	2393	2391	2421	2432	2427	2413	2424	2422	2425	2429	2424
Vib48	2366	2325	2354	2425	2255	2426	2286	2414	2339	2351	2282	2350	2353	2272	2324	2319	2349	2344	2269	2284	2344	2346	2333	2337	2341	2327	2428	2266	2358	2387	2320	2320	2321	2319	2321	2322	2320	2321	2321	2321	2296	2286	2341	2356	2341	2357	2355	2288	2263
Vib50	2351	2327	2346	2423	2253	2424	2236	2417	2327	2336	2254	2349	2344	2242	2326	2303	2328	2342	2217	2269	2342	2348	2335	2336	2330	2299	2425	2243	2353	2393	2292	2292	2293	2291	2293	2294	2292	2293	2293	2293	2274	2271	2331	2357	2326	2330	2353	1990	2239
Vib51	2352	2353	2348	2427	2341	2428	2347	2421	2327	2326	2347	2321	2333	2338	2353	2358	2343	2332	2351	2344	2321	2315	2317	2320	2327	2344	2429	2351	2328	2398	2337	2337	2338	2336	2338	2339	2338	2338	2338	2338	2341	2347	2337	2353	2333	2323	2339	2348	2349
Vib71	2352	2220	2349	2419	2319	2420	2335	2411	2332	2348	2348	2341	2337	2330	2219	2340	2332	2320	2342	2342	2332	2342	2323	2329	2316	2343	2414	2333	2351	2388	2331	2330	2332	2330	2331	2332	2330	2331	2331	2331	2321	2343	2347	2357	2317	2346	2353	2335	2339
Vib74	2362	2335	2353	2414	2315	2415	2322	2418	2339	2347	2320	2353	2342	2317	2334	2315	2346	2346	2326	2321	2342	2356	2326	2340	2328	2312	2415	2330	2346	2383	2308	2308	2309	2307	2308	2309	2308	2309	2309	2308	2322	2324	2349	2345	2328	2331	2361	2325	2318
Vib75	2098	2345	2347	2402	2351	2403	2357	2309	2350	2350	2367	2359	2348	2364	2344	2360	2342	2343	2360	2366	2356	2347	2352	2342	2333	2355	2408	2360	2340	2391	2341	2342	2342	2340	2342	2343	2342	2343	2343	2342	2355	2369	2334	1910	2326	2359	2355	2355	2362
Vib76	2345	2325	2339	2424	2269	2425	2290	2417	2343	2334	2275	2344	2348	2224	2324	2322	2330	2346	2232	2249	2346	2334	2327	2343	2330	2326	2425	2253	2347	2380	2313	2312	2314	2312	2313	2314	2312	2313	2313	2313	2273	2250	2333	2355	2337	2337	2346	2259	2102
Vib77	2361	2329	2355	2421	2275	2422	2286	2411	2344	2349	308	2339	2352	2243	2328	2300	2353	2352	2286	2153	2347	2336	2334	2345	2342	2324	2422	2270	2353	2385	2305	2305	2306	2304	2306	2307	2305	2306	2306	2306	2284	2155	2335	2360	2346	2346	2345	2170	2270
Vib78	2344	2348	2314	2423	2339	2424	2333	2415	2295	2337	2345	2338	2295	2336	2347	2349	2299	2316	2338	2355	2301	2329	2330	2300	2300	2344	2426	2354	2296	2396	2334	2334	2335	2333	2335	2336	2334	2335	2335	2335	2342	2357	2318	2337	2311	2335	2342	2342	2342
Vib79	2358	2338	2354	2427	2240	2428	2262	2423	2350	2343	2253	2342	2357	2234	2337	2314	2349	2347	2186	2245	2349	2338	2325	2351	2343	2325	2428	2236	2361	2390	2307	2307	2307	2305	2308	2309	2307	2308	2307	2308	2260	2248	2337	2368	2344	2338	2344	2249	2197
Vib85	2337	2323	2315	2425	2329	2426	2340	2411	2270	2333	2347	2336	2286	2330	2322	2340	2295	2298	2338	2325	2312	2317	2332	2290	2291	2345	2424	2340	2278	2383	2333	2332	2334	2332	2333	2334	2332	2333	2333	2333	2339	2326	2304	2336	2278	2322	2328	2336	2334
Vib87	2357	15	2332	2416	2303	2417	2331	2416	2337	2346	2331	2340	2325	2323	9	2326	2326	2310	2325	2319	2318	2334	2332	2330	2314	2330	2411	2324	2336	2381	2323	2323	2324	2322	2323	2324	2322	2323	2323	2323	2322	2320	2325	2351	2321	2339	2349	2319	2329
Vib88	2358	13	2333	2417	2304	2418	2332	2417	2338	2347	2332	2341	2326	2324	9	2327	2327	2311	2326	2319	2319	2335	2333	2330	2315	2330	2412	2325	2337	2382	2324	2323	2325	2323	2324	2325	2323	2324	2325	2324	2323	2321	2326	2352	2322	2339	2350	2320	2329
Vib89	2359	16	2334	2418	2305	2419	2333	2418	2339	2348	2333	2342	2327	2325	9	2328	2328	2312	2327	2320	2320	2336	2334	2331	2316	2331	2413	2326	2338	2383	2325	2324	2326	2324	2325	2326	2324	2325	2325	2325	2324	2322	2327	2353	2323	2340	2351	2321	2330
Vib90	2424	2413	2420	2208	2424	2209	2428	2235	2427	2423	2425	2420	2421	2423	2413	2420	2416	2424	2421	2425	2423	2426	2418	2420	2414	2405	2236	2428	2423	2397	2383	2383	2384	2382	2384	2385	2383	2384	2384	2384	2423	2428	2425	2419	2423	2421	2428	2421	2419
Vib91	2368	2361	2336	2425	2345	2426	2356	2423	2344	2340	2351	2324	2339	2344	2360	2357	2340	2346	2358	2354	2340	2326	2331	2353	2338	2360	2427	2353	2339	2399	2351	2351	2352	2350	2351	2352	2351	2352	2352	2351	2350	2357	2336	2375	2338	2322	2338	2353	2352
Vib92	2339	2330	2315	2424	2337	2425	2339	2415	2298	2331	2351	2334	2296	2340	2330	2344	2293	2288	2348	2337	2306	2343	2334	2280	2301	2347	2428	2351	2264	2389	2327	2327	2328	2326	2328	2329	2327	2328	2328	2328	2330	2339	2298	2351	2285	2331	2349	2341	2347
Vib93	2339	2330	2315	2424	2337	2425	2339	2415	2298	2331	2351	2334	2296	2340	2330	2344	2293	2288	2348	2337	2306	2343	2334	2280	2301	2347	2428	2351	2264	2389	2327	2327	2328	2326	2328	2329	2327	2328	2328	2328	2330	2339	2298	2351	2285	2331	2349	2341	2347
Vib94	2349	2322	2353	2422	2257	2423	2295	2413	2344	2343	2164	2349	2348	2253	2321	2311	2340	2345	2251	2223	2344	2345	2334	2347	2329	2315	2428	2271	2345	2393	2303	2303	2303	2301	2304	2305	2303	2304	2303	2304	2291	2225	2338	2357	2332	2336	2352	14	2249
Vib96	2373	2339	2359	2422	2281	2423	2234	2418	2350	2352	2244	2350	2354	2306	2338	2299	2338	2362	2272	2228	2351	2341	2329	2347	2347	2322	2428	2268	2364	2404	2310	2310	2311	2309	2311	2312	2311	2311	2311	2311	2281	2229	2347	2362	2354	2340	2347	2284	2303
Vib97	2358	2332	2349	2426	2292	2427	2303	2417	2331	2343	2309	2348	2356	2268	2331	2337	2339	2336	2288	2296	2341	2347	2330	2334	2335	2323	2418	2292	2346	2391	2313	2313	2314	2312	2314	2315	2314	2314	2314	2314	2279	2298	2336	2350	2335	2331	2342	2307	2295
Vib98	2362	2331	2358	2422	2280	2423	2285	2413	2341	2351	330	2340	2355	2251	2330	2262	2354	2355	2292	2161	2349	2337	2337	2344	2345	2324	2424	2272	2354	2386	2304	2304	2305	2303	2305	2306	2304	2305	2305	2305	2287	2163	2337	2363	2348	2346	2347	2177	2271
[truncated: 38 more columns]
