# Supplementary material for: Virulence and resistance patterns of Vibrio cholerae non-O1/non-O139 acquired in Germany and other European countries
Source: Front Microbiol. 2023 Nov 22;14:1282135. doi: 10.3389/fmicb.2023.1282135 (PMC10703170; doi:10.3389/fmicb.2023.1282135)
Supplement: Supplementary file 10 [file Table_10.xlsx]

## Sheet: ST10
Supplementary Table 10_ST10. cgMLST allelic profiles for environmental and clinical V. cholerae non-O1/non-O139 isolates revealed from ad hoc cgMLST Ridom SeqSphere+ scheme. Legend: #NV-not defined allele.
Sample ID	Locus
	VC0002	VC0003	VC0004	VC0006	VC0007	VC0008	VC0009	VC0010	VC0012	VC0013	VC0014	VC0015	VC0015a	VC0017	VC0018	VC0019	VC0021	VC0022	VC0023	VC0024	VC0025	VC0026	VC0027	VC0028	VC0029	VC0031	VC0033	VC0034	VC0035	VC0036	VC0037	VC0038	VC0039	VC0040	VC0042	VC0043	VC0044	VC0045	VC0046	VC0047	VC0048	VC0049	VC0050	VC0051	VC0052	VC0054	VC0055	VC0056	VC0058
Vib232	67	#N/A	167	46	2	133	119	#N/A	155	164	145	188	90	2	47	177	139	#N/A	48	13	#N/A	156	180	191	174	195	138	79	131	151	57	1	141	112	168	134	166	155	94	#N/A	152	54	91	150	111	121	127	#N/A	81
Vib169	66	153	160	43	1	127	62	111	148	157	138	180	#N/A	#N/A	#N/A	169	135	66	46	36	#N/A	152	172	183	168	188	131	74	125	147	56	1	137	108	162	131	159	151	8	147	149	26	90	146	107	116	122	120	77
Vib179	17	154	161	13	1	128	13	112	149	158	139	181	86	2	1	170	136	67	13	2	#N/A	153	173	184	169	189	132	75	126	148	1	1	138	109	163	132	160	152	66	142	144	4	15	147	108	117	123	121	1
Vib279	24	162	73	6	1	10	60	62	36	71	37	82	8	13	1	105	142	15	4	1	#N/A	24	183	194	41	42	#N/A	#N/A	36	38	19	1	65	115	171	49	72	157	27	41	39	17	#N/A	38	29	36	38	31	25
Vib173	17	154	161	13	1	128	13	112	149	158	139	181	86	2	1	170	136	67	13	2	#N/A	153	173	184	169	189	132	75	126	148	1	1	138	109	163	132	160	152	66	142	144	4	15	147	108	117	123	121	1
Vib174	17	154	161	13	1	128	13	112	149	158	139	181	86	2	1	170	136	67	13	2	#N/A	153	173	184	169	189	132	75	126	148	1	1	138	109	163	132	160	152	66	142	144	4	15	147	108	117	123	121	1
Vib176	17	154	161	13	1	128	13	112	149	158	139	181	86	2	1	170	136	67	13	2	#N/A	153	173	184	169	189	132	75	126	148	1	1	138	109	163	132	160	152	66	142	144	4	15	147	108	117	123	121	1
Vib180	17	154	161	13	1	128	13	112	149	158	139	181	86	2	1	170	136	67	13	2	#N/A	153	173	184	169	189	132	75	126	148	1	1	138	109	163	132	160	152	66	142	144	4	15	147	108	117	123	121	1
Vib175	17	154	161	13	1	128	13	112	149	158	139	181	86	2	1	170	136	67	13	2	#N/A	153	173	184	169	189	132	75	126	148	1	1	138	109	163	132	160	152	66	142	144	4	15	147	108	117	123	121	1
Vib177	17	154	161	13	1	128	13	112	149	158	139	181	86	2	1	170	136	67	13	2	#N/A	153	173	184	169	189	132	75	126	148	1	1	138	109	163	132	160	152	66	142	144	4	15	147	108	117	123	121	1
Vib178	17	154	161	13	1	128	13	112	149	158	139	181	86	2	1	170	136	67	13	2	#N/A	153	173	184	169	189	132	75	126	148	1	1	138	109	163	132	160	152	66	142	144	4	15	147	108	117	123	121	1
Vib181	17	154	161	13	1	128	13	112	149	158	139	181	86	2	1	170	136	67	13	2	#N/A	153	173	184	169	189	132	75	126	148	1	1	138	109	163	132	160	152	66	142	144	4	15	147	108	117	123	121	1
Vib182	17	154	161	13	1	128	13	112	149	158	139	181	86	2	1	170	136	67	13	2	#N/A	153	173	184	169	189	132	75	126	148	1	1	138	109	163	132	160	152	66	142	144	4	15	147	108	117	123	121	1
Vib111	65	148	158	16	1	124	111	107	144	154	87	176	#N/A	#N/A	1	166	133	62	45	34	#N/A	148	89	180	165	184	#N/A	#N/A	62	145	35	1	65	107	159	129	156	147	87	143	145	31	#N/A	142	105	113	120	116	75
Vib161	40	152	158	16	1	126	113	110	147	156	133	179	85	2	45	168	96	65	19	8	#N/A	151	171	182	167	187	#N/A	#N/A	121	146	55	1	136	102	152	124	158	150	90	146	148	48	#N/A	145	106	115	121	119	46
Vib109	65	148	158	16	1	124	111	107	144	154	87	176	#N/A	#N/A	1	166	133	62	45	34	#N/A	148	89	180	165	184	#N/A	#N/A	62	145	35	1	65	107	159	129	156	147	87	143	145	31	#N/A	142	105	113	120	116	75
Vib276	24	41	38	16	1	33	31	35	36	35	37	42	#N/A	#N/A	1	40	32	20	19	13	#N/A	35	39	4	175	42	#N/A	#N/A	36	38	19	1	36	35	39	34	39	36	27	41	39	17	#N/A	38	29	36	38	31	25
Vib90	24	120	127	16	1	104	94	92	36	124	108	138	66	1	40	133	112	49	19	13	#N/A	115	137	141	134	146	#N/A	#N/A	94	111	48	1	106	85	119	104	121	119	76	117	117	48	#N/A	113	80	90	95	60	46
Vib46	40	144	152	16	1	121	108	103	139	150	133	167	80	2	45	159	67	60	19	33	#N/A	141	163	172	159	179	#N/A	#N/A	121	140	54	1	133	102	152	124	151	141	87	138	139	48	#N/A	135	99	109	114	112	73
Vib114	24	77	73	6	1	10	60	33	35	13	113	82	39	2	21	80	113	31	2	20	#N/A	71	141	145	137	151	#N/A	#N/A	62	72	44	1	111	80	124	108	127	11	48	73	74	31	#N/A	69	50	4	5	85	46
Vib146	56	137	139	38	1	112	101	96	131	139	124	155	#N/A	#N/A	44	149	124	23	13	2	#N/A	130	152	159	149	166	115	64	111	126	1	1	123	95	138	69	140	133	5	131	129	52	1	127	94	17	106	104	1
Vib229	57	#N/A	129	5	1	1	40	95	121	127	110	143	55	1	1	135	114	51	2	27	#N/A	1	142	176	31	153	106	12	101	115	1	1	109	23	122	106	125	122	3	3	120	49	72	114	#N/A	92	26	93	68
Vib267	62	141	149	3	1	14	13	96	156	146	131	163	77	1	1	156	127	23	42	3	#N/A	#N/A	160	169	156	176	124	17	118	136	1	1	131	100	149	122	149	140	4	136	138	4	15	133	112	107	113	110	1
Vib75	3	40	154	6	1	12	10	33	68	27	35	40	23	1	1	37	11	7	2	4	#N/A	77	36	38	38	40	36	6	3	36	16	1	11	11	56	49	153	143	88	12	37	15	26	35	27	33	94	4	4
Vib222	3	157	77	6	1	131	14	32	152	161	141	184	26	1	1	37	11	7	2	4	#N/A	77	36	187	62	65	53	33	3	36	8	1	34	11	56	49	81	11	11	12	37	15	26	73	27	33	33	29	4
Vib74	2	119	125	33	1	102	92	88	117	122	107	136	65	1	1	131	110	#N/A	38	29	#N/A	113	135	139	132	144	99	34	92	109	1	1	19	84	117	103	119	118	49	116	100	39	#N/A	92	68	75	79	90	51
Vib71	3	145	100	6	3	86	93	91	142	152	136	171	63	1	1	162	131	27	29	3	#N/A	145	116	175	49	170	16	71	119	143	9	1	19	42	155	23	26	25	5	25	141	5	11	137	100	43	115	15	13
Vib278	68	161	170	3	1	136	61	118	158	167	111	191	79	1	1	161	141	#N/A	9	8	#N/A	158	182	193	176	196	2	12	132	153	3	1	143	114	170	136	169	24	2	152	22	11	2	151	113	122	129	125	82
Vib43	3	40	13	6	1	35	33	16	37	149	39	166	24	1	10	61	23	7	23	2	#N/A	52	62	65	62	65	53	33	14	53	28	1	38	26	56	49	72	11	11	55	54	25	#N/A	37	28	35	53	45	4
Vib272	52	102	105	6	1	5	79	82	99	100	87	113	42	2	24	109	88	1	5	9	#N/A	96	109	115	113	121	85	20	81	96	43	1	89	71	101	87	105	97	63	103	106	1	62	98	3	80	83	80	59
Vib230	3	157	77	6	1	131	14	32	152	161	141	184	26	1	1	176	11	7	2	4	#N/A	77	36	187	62	65	53	33	3	36	8	1	34	11	56	49	81	11	11	12	37	15	26	73	27	33	33	29	4
Vib141	3	151	159	35	1	125	112	109	146	155	137	178	84	1	46	167	134	64	23	20	#N/A	150	104	111	107	186	130	73	52	92	24	1	135	12	161	130	157	149	30	145	147	41	60	144	84	114	97	118	76
Vib271	52	102	105	6	1	5	79	82	99	100	87	113	42	2	24	109	88	1	5	9	#N/A	96	109	115	113	121	85	20	81	96	43	1	89	71	101	87	105	97	63	103	106	1	62	98	3	80	83	80	59
Vib88	64	147	156	19	1	123	110	106	47	18	49	173	82	1	1	164	132	10	25	1	#N/A	146	168	99	163	183	29	19	123	9	#N/A	1	42	105	157	127	155	145	67	141	143	1	88	140	103	112	118	115	74
Vib107	64	147	156	19	1	123	110	106	47	18	49	175	82	1	1	164	132	10	25	1	#N/A	146	168	99	163	183	29	19	123	9	#N/A	1	42	105	157	127	155	145	67	141	143	1	88	140	104	112	118	115	74
Vib127	17	129	133	3	1	14	97	96	125	133	118	147	27	1	1	142	2	6	15	30	#N/A	118	139	143	136	149	104	19	3	120	2	1	117	23	131	113	132	128	81	124	125	3	63	119	87	95	100	97	1
Vib89	64	147	156	19	1	123	110	106	47	18	49	173	82	1	1	164	132	10	25	1	#N/A	146	168	99	163	183	29	19	123	9	#N/A	1	42	105	157	127	155	145	67	141	143	1	88	140	103	112	118	115	74
Vib87	64	147	156	19	1	123	110	106	47	18	49	173	82	1	1	164	132	10	25	1	#N/A	146	168	99	163	183	29	19	123	9	#N/A	1	42	105	157	127	155	145	67	141	143	1	88	140	103	112	118	115	74
Vib112	17	22	23	6	1	20	21	21	25	24	23	192	27	1	1	180	143	#N/A	49	3	#N/A	23	184	26	25	25	22	15	133	23	1	1	20	23	25	22	170	21	19	24	25	13	9	23	17	20	23	21	2
Vib126	64	150	156	19	1	123	110	106	47	18	49	173	82	1	1	164	132	10	25	1	#N/A	146	168	99	163	183	29	19	123	9	#N/A	1	42	105	157	127	155	145	67	141	143	1	88	140	103	112	118	115	74
Vib100	11	12	13	6	1	12	25	26	28	27	26	31	1	1	3	28	25	15	4	1	#N/A	26	29	31	30	31	28	18	27	28	16	1	26	26	29	25	29	28	21	29	29	8	12	27	9	23	11	10	9
Vib117	57	125	129	5	1	1	40	95	121	127	110	143	55	1	1	135	114	51	2	27	#N/A	1	142	146	31	153	106	12	101	115	1	1	109	23	126	106	125	122	3	3	120	49	72	114	3	92	26	93	68
Vib228	4	159	166	6	1	14	118	116	154	163	144	187	89	1	1	170	40	68	14	8	#N/A	124	179	190	173	194	137	17	130	21	1	1	21	21	23	20	165	22	20	23	23	4	20	149	16	18	126	123	80
Vib130	17	131	23	3	1	1	98	63	127	135	109	25	2	1	1	2	119	17	6	9	#N/A	125	145	151	143	159	110	57	106	122	50	1	119	92	133	114	134	24	2	24	25	13	9	121	89	97	102	21	59
Vib135	55	132	134	35	1	5	3	53	98	99	85	149	27	2	43	144	75	11	32	6	#N/A	126	146	152	25	160	111	61	22	123	1	12	120	93	134	114	134	1	1	1	1	1	76	122	90	98	103	99	71
Vib274	4	160	168	6	1	134	120	117	157	165	146	189	19	6	1	178	140	#N/A	15	1	#N/A	157	181	192	23	20	2	48	2	152	1	1	142	113	169	135	168	156	5	151	153	23	9	57	1	1	128	124	1
Vib162	15	20	21	12	1	18	16	19	22	21	20	22	13	1	7	20	18	#N/A	13	2	#N/A	20	20	21	20	20	19	14	20	18	3	1	18	18	20	17	20	19	5	20	20	1	2	2	3	16	19	18	1
Vib227	1	1	157	3	1	1	1	98	143	153	21	174	83	1	1	165	36	39	2	4	#N/A	147	169	179	164	1	#N/A	#N/A	124	144	1	1	20	106	158	128	22	146	89	142	144	53	89	141	2	2	119	1	1
Vib48	3	1	153	6	1	20	18	104	140	151	134	168	81	1	40	160	129	51	2	27	#N/A	142	164	173	160	180	127	1	20	141	1	1	134	103	153	125	152	142	5	139	140	11	2	136	72	110	92	75	1
Vib96	55	121	29	2	1	105	95	9	98	125	109	139	67	7	1	134	75	50	15	24	#N/A	85	94	98	98	147	102	57	96	113	1	1	107	86	120	105	123	120	51	118	46	11	2	2	82	91	96	91	1
Vib116	3	98	131	6	1	85	77	40	94	129	114	108	51	1	1	103	84	#N/A	9	8	#N/A	121	104	111	107	152	83	35	100	92	42	1	112	88	125	109	128	124	77	121	122	1	73	115	84	93	97	95	57
Vib94	1	1	157	3	1	1	1	98	143	153	21	174	83	1	1	165	36	39	2	4	#N/A	147	169	179	164	1	#N/A	#N/A	124	144	1	1	20	106	158	128	22	146	89	142	144	53	89	141	2	2	119	1	1
Vib79	17	22	23	6	1	20	18	21	2	2	2	24	13	1	7	22	20	10	4	1	#N/A	1	167	178	31	22	21	15	21	20	1	1	20	20	22	19	22	21	19	22	22	38	2	139	102	111	117	114	2
Vib76	4	28	28	13	1	24	24	25	27	26	25	30	19	6	1	27	24	14	13	2	#N/A	1	28	30	29	29	27	12	1	27	1	1	25	23	28	24	28	27	22	28	28	4	22	26	16	22	26	23	16
Vib50	1	1	1	3	1	3	3	3	140	151	134	169	27	2	1	161	20	10	4	1	#N/A	143	1	1	1	1	1	1	1	1	1	1	1	1	1	1	1	1	1	1	1	1	1	1	1	1	1	1	1
Vib231	17	22	23	6	1	20	18	21	2	2	2	24	13	1	7	22	20	10	4	1	#N/A	1	22	23	22	22	21	15	21	20	1	1	20	20	22	19	22	21	19	22	22	7	2	20	2	2	21	1	2
Vib97	56	122	128	9	1	66	61	94	120	126	2	140	55	1	41	10	40	51	2	27	#N/A	117	138	142	135	148	103	28	3	114	3	1	108	44	121	30	124	121	51	119	119	1	71	3	3	3	3	92	1
Vib195	50	140	145	6	1	116	103	22	135	143	128	158	75	1	1	152	21	11	15	6	#N/A	133	156	164	153	171	119	66	114	130	1	1	127	98	143	120	144	137	84	24	134	42	3	130	97	104	110	1	1
Vib196	55	132	134	35	1	5	3	53	98	99	85	149	27	2	43	144	75	11	32	6	#N/A	126	146	152	25	160	111	61	22	123	1	12	120	93	134	114	134	1	1	1	1	1	76	122	90	98	103	99	71
Vib77	57	123	129	5	1	1	40	95	121	127	110	141	55	1	1	135	114	51	2	27	#N/A	1	142	176	31	153	106	12	101	115	1	1	109	23	122	106	125	122	3	3	120	49	72	114	3	92	26	93	68
Vib98	57	123	129	5	1	1	40	95	121	127	110	141	55	1	1	135	2	6	15	30	#N/A	118	139	143	136	149	104	19	97	115	1	1	109	23	122	106	125	122	3	3	120	49	72	114	3	92	26	93	68
Vib225	3	158	165	6	1	132	117	115	153	162	142	185	88	2	1	174	29	6	47	37	#N/A	154	177	189	172	193	136	77	129	150	56	1	140	111	166	79	163	153	92	150	150	41	60	96	110	120	125	77	78
Vib226	3	133	136	6	1	109	99	97	129	137	143	186	1	1	1	175	20	4	6	3	#N/A	155	178	154	145	162	121	78	122	133	39	1	128	99	167	133	164	154	93	127	151	51	11	124	32	39	75	12	79
Vib110	19	149	78	42	1	20	40	108	145	2	2	177	79	1	40	160	40	63	2	35	#N/A	149	170	181	166	185	129	72	17	2	#N/A	1	2	2	160	114	134	148	12	144	146	1	2	143	59	108	2	117	2
Vib139	3	133	136	6	1	109	99	97	129	137	120	151	1	1	1	146	104	6	4	8	#N/A	44	148	154	145	162	113	62	108	124	1	1	2	12	136	28	136	50	5	127	126	51	11	124	32	99	104	101	72
Vib124	4	128	112	6	1	1	40	95	124	132	25	146	16	1	41	140	117	55	14	8	#N/A	124	144	149	31	156	22	12	104	118	1	1	115	42	129	112	131	127	80	24	124	1	75	117	86	91	99	96	2
Vib51	27	45	48	6	3	86	93	105	141	14	135	170	27	1	12	50	130	23	44	8	#N/A	144	165	174	161	181	128	10	122	142	1	1	58	104	154	42	50	37	28	42	40	18	#N/A	46	36	37	39	40	7
Vib93	4	52	50	6	1	45	42	93	119	48	50	56	8	1	1	53	44	21	20	8	5	116	72	76	74	75	101	19	95	112	49	1	48	9	51	45	122	50	5	51	118	1	32	66	81	45	49	6	40
Vib45	27	45	48	19	1	42	39	40	45	45	47	53	27	1	12	50	42	6	4	8	#N/A	44	50	53	52	177	125	69	109	137	24	2	45	40	48	42	50	37	28	42	40	18	#N/A	46	36	37	39	79	7
Vib92	4	52	50	6	1	45	42	93	119	48	50	56	8	1	1	53	44	21	20	8	5	116	72	76	74	75	101	19	95	112	49	1	48	9	51	45	122	50	5	51	118	1	32	66	81	45	49	6	40
Vib121	27	126	132	6	1	107	30	32	123	130	116	144	69	1	1	138	115	53	17	9	#N/A	122	143	147	138	154	107	59	102	52	24	1	113	12	127	110	129	125	78	122	123	38	74	116	85	66	98	6	70
Vib275	3	68	169	6	1	135	121	63	71	166	147	190	91	1	1	179	136	24	12	3	#N/A	62	72	76	74	75	139	80	3	45	3	1	47	53	64	45	53	50	5	51	50	4	14	59	37	45	49	6	40
Vib145	3	163	171	10	1	137	122	119	159	168	50	193	1	1	1	181	36	21	41	8	#N/A	14	32	195	177	197	140	81	134	154	1	1	47	30	172	44	171	158	95	153	9	5	92	152	114	123	10	57	83
Vib273	3	#N/A	148	20	1	47	44	32	51	120	88	162	8	1	1	155	2	6	41	3	#N/A	137	159	168	155	175	123	42	3	135	52	1	130	29	148	25	167	86	16	92	96	5	55	86	63	106	112	109	11
Vib91	26	84	81	2	1	52	50	51	58	60	58	68	22	1	1	65	54	#N/A	5	4	#N/A	57	67	70	87	93	70	16	1	78	38	1	71	17	61	69	85	75	53	81	81	1	37	51	55	54	60	54	6
Vib143	3	135	138	13	1	111	100	99	51	120	123	154	8	1	1	148	123	6	14	31	#N/A	129	151	157	148	165	29	63	110	66	1	1	122	68	105	117	139	11	5	130	128	5	64	102	74	4	5	4	2
Vib129	3	130	72	6	1	64	14	60	126	134	88	148	70	1	1	143	118	56	2	9	#N/A	14	100	150	142	158	109	46	105	121	3	1	118	10	132	25	133	129	46	125	78	10	55	120	88	96	101	60	11
Vib78	3	146	155	41	1	122	109	32	50	52	39	172	8	1	1	163	2	61	29	8	#N/A	126	166	177	162	182	68	6	30	31	25	1	50	43	156	126	154	144	5	140	142	14	33	138	101	51	116	113	33
Vib108	3	124	72	6	1	70	14	60	75	76	112	91	1	1	20	78	65	52	16	12	#N/A	120	33	89	85	91	62	13	99	68	34	1	70	63	80	68	84	67	46	80	50	1	32	66	37	56	10	57	43
Vib85	3	75	146	14	1	117	104	101	136	144	129	57	11	1	1	54	25	7	22	8	#N/A	134	54	57	36	57	49	25	74	131	20	1	49	42	52	46	54	51	10	10	10	5	11	48	38	4	5	4	32
Vib115	3	30	30	14	1	25	6	28	30	8	28	33	6	1	1	30	2	6	4	8	#N/A	28	31	33	32	33	29	19	29	30	6	1	28	28	31	27	31	30	23	31	31	5	8	29	21	25	28	25	18
Vib128	10	10	11	8	1	5	9	11	12	11	10	87	7	5	1	10	10	6	4	8	#N/A	11	10	11	10	10	11	9	11	10	7	1	9	10	10	9	11	10	5	80	50	1	1	89	65	21	76	98	2
Vib165	4	42	39	6	1	25	32	32	13	32	38	37	21	1	1	34	33	17	6	3	#N/A	36	40	41	42	43	38	24	37	35	17	2	37	5	8	30	40	37	28	42	40	18	#N/A	39	36	37	39	32	11
Vib224	6	32	31	6	1	17	116	114	111	113	94	126	30	1	22	122	101	47	5	4	#N/A	107	122	188	171	192	16	6	88	105	9	1	2	81	165	96	113	111	23	31	113	1	67	106	78	119	91	86	21
Vib138	14	33	32	6	1	27	28	30	32	30	30	35	1	1	1	31	28	15	16	12	#N/A	29	33	35	34	35	31	19	31	32	6	1	30	30	33	15	33	32	24	33	4	3	4	4	23	27	30	26	20
Vib123	3	127	72	6	1	108	96	9	69	131	117	145	6	1	1	139	116	54	10	6	#N/A	123	9	148	140	155	108	60	103	117	8	1	114	90	128	111	130	126	79	123	78	10	16	72	53	61	#N/A	62	54
Vib221	4	156	164	45	1	130	115	113	18	17	16	72	87	1	1	173	138	7	6	3	#N/A	45	176	55	54	191	135	76	128	149	6	1	84	110	69	59	99	89	5	95	98	37	56	90	66	73	77	73	3
[truncated: 2,661 more columns]
