# Supplementary material for: Virulence and resistance patterns of Vibrio cholerae non-O1/non-O139 acquired in Germany and other European countries
Source: Front Microbiol. 2023 Nov 22;14:1282135. doi: 10.3389/fmicb.2023.1282135 (PMC10703170; doi:10.3389/fmicb.2023.1282135)
Supplement: Supplementary file 11 [file Table_11.xlsx]

## Sheet: ST11
Supplementary Table 11_ST11. cgMLST allelic profiles for environmental and clinical V. cholerae non-O1/non-O139 isolates revealed from V. cholerae pubMLST scheme. Legend: new# 'number' - not defined alleles, X- missing alleles; I- incomplete alleles.
Sample ID	Locus
	adk	asd	dnaE	gmd	gyrB	gyrB2	lap	mdh	metE	pgm	pntA	purM	pyrC	recA	VCHOL0001	VCHOL0002	VCHOL0003	VCHOL0004	VCHOL0005	VCHOL0006	VCHOL0007	VCHOL0008	VCHOL0009	VCHOL0011	VCHOL0012	VCHOL0013	VCHOL0015	VCHOL0016	VCHOL0017	VCHOL0018	VCHOL0019	VCHOL0020	VCHOL0022	VCHOL0023	VCHOL0024	VCHOL0025	VCHOL0026	VCHOL0027	VCHOL0028	VCHOL0029	VCHOL0030	VCHOL0031	VCHOL0032	VCHOL0033	VCHOL0034	VCHOL0035	VCHOL0036	VCHOL0037	VCHOL0038
Vib100	27	new#1	new#1	X	5	X	new#1	14	55	new#1	30	14	45	new#1	159	130	3	143	119	new#1	8	126	6	19	new#1	8	6	143	8	10	65	191	8	96	84	150	3	158	82	150	143	19	5	10	8	105	136	5	11
Vib107	1	new#2	new#2	X	137	X	new#2	14	404	2	15	16	47	new#2	new#1	187	11	new#1	new#1	new#2	200	198	new#1	new#1	new#2	new#1	new#1	222	54	4	35	new#1	32	34	new#1	30	11	new#1	120	new#1	new#1	new#1	new#1	17	new#1	10	new#1	46	23
Vib108	14	new#3	new#1	X	new#1	X	new#3	46	465	new#2	57	1	20	new#3	new#2	new#1	2	139	185	57	new#1	44	236	218	new#3	new#2	198	new#1	new#1	3	new#1	292	52	164	6	47	27	new#2	new#1	154	35	new#2	6	new#1	116	28	new#2	new#1	new#1
Vib109	17	new#4	new#3	X	72	X	X	68	159	new#1	new#1	new#1	29	new#4	new#3	new#2	10	new#2	73	new#3	250	94	new#2	new#2	new#4	new#3	48	new#2	95	new#1	new#2	new#2	new#1	new#1	new#2	new#1	64	90	new#2	new#2	new#2	new#3	new#2	new#2	new#2	new#1	new#3	48	X
Vib110	48	new#5	new#4	X	38	X	new#4	14	200	new#3	236	166	91	new#5	170	new#3	3	new#3	60	new#4	132	32	new#3	new#3	41	new#4	new#2	156	new#2	22	new#3	new#3	new#2	new#2	new#3	35	27	new#3	202	new#3	new#3	39	22	new#3	176	39	new#4	39	new#2
Vib111	17	new#4	new#3	X	72	X	X	68	159	new#1	new#1	new#1	29	new#4	new#3	new#2	10	new#2	73	new#3	250	94	new#2	new#2	new#4	new#3	48	new#2	95	new#1	new#2	new#2	new#1	new#1	new#2	new#1	64	90	new#2	new#2	new#2	new#3	new#2	new#2	new#2	new#1	new#3	48	X
Vib112	1	new#6	new#5	X	70	X	new#5	73	10	new#4	38	1	91	new#6	282	new#4	new#1	new#4	new#2	221	new#2	new#1	new#4	new#4	new#5	new#5	new#3	new#3	new#3	4	new#4	new#4	new#3	new#3	32	233	1	new#4	138	new#4	new#4	34	new#3	new#4	new#3	166	245	new#2	new#3
Vib114	17	new#7	new#6	X	33	X	X	124	264	new#5	36	10	23	new#7	new#4	123	24	54	45	47	new#3	new#2	new#5	new#5	34	50	52	7	50	8	46	new#5	25	new#4	77	86	23	126	40	16	84	97	18	79	new#4	43	new#5	79	11
Vib115	14	new#2	new#7	X	56	X	new#6	94	198	new#6	113	1	144	new#8	8	132	7	144	105	136	54	64	79	158	161	149	146	145	43	3	new#5	new#6	110	144	117	54	3	134	111	86	122	new#4	22	120	109	8	138	114	98
Vib116	7	new#8	new#8	X	46	X	new#7	89	165	new#7	3	3	361	new#9	new#5	new#5	1	3	new#3	120	new#4	new#3	new#6	new#6	new#6	new#6	new#4	new#4	new#4	24	new#6	new#7	new#4	new#5	34	new#2	3	new#5	130	new#5	new#5	new#5	new#4	new#5	new#5	new#2	new#6	new#3	new#4
Vib117	60	new#9	new#9	X	83	X	new#8	14	143	new#8	76	53	91	new#10	new#6	new#6	52	new#5	new#4	new#5	132	new#4	new#7	new#7	new#7	new#7	new#5	new#5	new#5	28	new#7	new#8	new#5	new#6	new#4	new#3	1	new#6	new#3	new#6	new#6	new#6	4	new#6	new#6	new#3	new#7	new#4	38
Vib121	131	new#10	new#10	X	new#2	X	new#9	new#1	43	new#9	6	new#2	new#1	new#11	new#7	new#7	50	new#6	new#5	38	110	new#5	new#8	new#8	new#8	new#8	new#6	new#6	new#6	6	new#8	new#9	22	82	15	new#4	33	75	new#4	new#7	new#7	new#7	new#5	new#7	new#7	new#4	198	new#5	new#5
Vib123	14	new#11	new#11	X	36	X	new#10	15	79	new#10	57	1	75	new#12	86	new#8	1	142	33	32	35	30	138	153	157	102	30	142	110	51	32	37	33	35	29	33	21	35	new#1	29	32	137	21	117	115	28	35	32	96
Vib124	58	new#12	new#12	X	48	X	new#11	14	417	new#11	new#2	1	92	new#13	new#8	new#9	new#2	158	167	221	new#5	new#6	31	new#9	new#9	new#4	new#7	new#7	new#5	4	new#9	new#10	new#6	new#7	new#5	new#5	16	new#7	74	new#8	new#6	new#8	new#6	new#8	new#8	new#5	new#8	new#6	32
Vib126	1	new#2	new#2	X	137	X	new#2	14	404	2	15	16	47	new#2	new#1	187	11	new#1	new#1	new#2	200	198	new#1	new#1	new#2	new#1	new#1	222	54	4	35	new#1	32	34	new#1	30	11	new#1	120	new#1	new#1	new#9	new#1	17	new#1	10	new#1	46	23
Vib127	65	new#2	new#13	X	206	X	new#1	new#2	new#1	new#12	new#3	new#3	new#2	new#14	new#9	162	new#3	new#7	new#6	new#6	new#6	new#7	new#9	new#10	new#10	new#9	new#8	new#8	new#7	new#2	new#10	new#11	136	new#8	new#6	new#6	3	new#8	new#5	new#9	new#8	new#10	18	new#9	new#9	127	new#9	new#7	new#6
Vib128	new#1	new#13	new#14	X	6	X	new#12	29	87	new#13	25	1	3	new#15	327	89	2	92	37	89	84	34	1	105	110	149	new#9	188	84	3	172	22	new#7	new#9	85	87	3	61	117	234	206	98	17	17	31	34	44	80	71
Vib129	14	new#3	new#15	X	98	X	new#13	46	7	new#2	57	1	75	new#16	155	new#10	2	29	new#7	132	122	new#8	133	new#11	46	new#10	143	21	43	4	12	154	43	140	10	new#7	3	131	new#1	127	90	new#11	46	new#10	8	102	42	32	95
Vib130	65	new#14	new#16	X	70	X	new#14	14	new#2	new#11	93	53	91	new#17	new#10	new#11	new#4	new#8	new#8	new#7	new#7	new#9	new#10	new#12	new#11	new#11	new#10	new#9	new#8	28	new#11	new#12	new#8	new#10	52	new#8	3	new#7	new#6	new#10	new#9	new#12	114	new#11	176	new#6	149	new#6	32
Vib135	1	new#9	new#17	X	5	X	new#1	15	122	new#14	47	53	103	new#18	new#11	new#12	new#5	new#9	52	72	new#8	new#10	122	new#13	new#12	new#12	new#11	new#10	new#9	28	new#12	new#13	new#5	new#11	new#7	new#9	3	new#9	28	new#11	new#10	new#13	new#7	new#12	176	new#7	2	new#8	117
Vib138	7	new#15	new#18	X	23	X	new#1	29	47	new#15	38	1	256	new#19	271	34	5	197	100	213	195	new#11	2	new#14	new#13	new#13	243	33	43	10	23	new#14	85	106	10	new#10	21	new#10	169	163	new#11	229	17	new#13	186	new#8	220	new#9	35
Vib139	51	new#16	new#19	X	92	X	new#9	109	91	new#16	57	9	45	new#20	42	new#13	2	206	32	new#8	206	203	82	new#15	new#14	new#14	new#12	new#11	new#10	38	new#6	90	new#9	new#12	new#8	77	1	new#11	74	77	76	new#14	9	new#14	new#10	new#9	new#10	new#10	68
Vib141	73	new#16	new#20	X	5	X	new#10	new#3	new#3	new#17	66	6	39	new#21	new#12	new#14	25	67	71	new#9	new#9	42	new#11	new#16	new#15	new#15	new#13	new#12	28	2	70	new#15	new#10	new#13	new#9	new#11	3	29	new#7	new#12	new#12	new#15	47	58	new#11	new#10	new#11	73	new#7
Vib143	14	new#17	new#21	X	75	X	new#10	15	new#4	new#18	25	1	51	new#22	new#13	new#15	5	new#10	new#9	19	54	new#12	new#12	new#17	new#16	10	new#14	new#13	186	50	new#13	new#16	30	32	new#10	127	21	new#12	new#8	new#13	new#13	new#16	59	new#15	new#12	41	new#12	new#11	7
Vib145	14	new#18	new#22	X	5	X	new#10	15	new#5	new#19	18	1	new#3	new#23	new#14	new#16	13	new#11	25	new#10	new#10	new#13	new#13	new#18	new#17	new#16	new#15	new#14	new#11	10	new#14	new#17	new#11	new#14	40	new#12	3	new#13	58	new#14	new#14	86	9	136	140	new#11	new#13	66	56
Vib146	2	new#19	new#23	X	36	X	new#15	159	325	new#20	18	127	178	new#24	new#15	new#17	3	new#12	new#10	new#11	new#11	new#14	new#14	new#19	new#18	new#17	new#16	new#15	new#12	94	new#15	new#18	new#12	new#15	37	new#13	1	new#14	new#9	new#15	new#15	new#17	9	new#16	101	new#12	new#14	29	new#8
Vib161	17	new#20	new#24	X	72	X	new#16	77	78	new#21	58	new#4	new#4	new#2	new#16	new#18	11	new#13	93	47	new#12	new#15	new#15	new#20	new#19	new#18	48	new#16	new#13	new#3	new#16	new#19	new#13	new#16	new#11	new#14	6	new#15	new#10	new#16	new#16	new#18	45	new#17	80	77	new#15	new#12	X
Vib162	6	new#5	new#25	X	118	X	new#17	135	new#6	new#22	64	1	91	new#25	292	207	7	157	52	new#12	new#13	new#16	new#16	new#21	new#20	new#19	new#17	307	new#14	28	new#17	new#20	new#14	new#17	new#7	new#15	13	new#16	32	new#17	new#17	new#19	9	new#18	167	new#13	new#16	new#13	32
Vib165	2	new#21	new#26	X	5	X	new#18	44	19	new#23	6	36	51	new#15	28	52	3	29	29	54	54	26	49	60	65	55	53	125	28	50	52	60	44	54	45	52	21	55	24	26	new#18	61	38	11	24	25	31	52	100
Vib169	13	new#22	new#27	X	new#3	X	X	new#4	new#7	new#24	new#4	new#5	new#5	new#26	new#17	new#19	new#6	new#14	new#11	241	new#14	new#17	new#17	new#22	new#21	new#20	new#18	new#17	new#15	64	X	X	new#15	new#18	new#12	new#16	75	new#17	new#11	new#18	new#19	new#20	9	new#19	new#13	new#14	199	new#14	new#9
Vib173	57	new#23	new#28	X	76	X	new#15	14	115	new#25	18	1	155	new#24	new#18	I	7	new#15	new#12	new#13	new#15	X	new#18	new#23	new#22	new#21	new#19	new#18	new#16	2	X	X	new#12	new#15	37	new#17	new#1	new#18	new#12	new#19	new#20	new#21	113	new#20	new#14	new#15	new#17	29	38
Vib174	57	new#23	new#28	X	76	X	new#15	14	115	new#25	18	1	155	new#24	new#18	I	7	new#15	new#12	new#13	new#15	X	new#18	new#23	new#22	new#21	new#19	new#18	new#16	2	X	X	new#12	new#15	37	new#17	new#1	new#18	new#12	new#19	new#20	new#21	113	new#20	new#14	new#15	new#17	29	38
Vib175	57	new#23	new#28	X	76	X	new#15	14	115	new#25	18	1	155	new#24	new#18	I	7	new#15	new#12	new#13	new#15	X	new#18	new#23	new#22	new#21	new#19	new#18	new#16	2	X	X	new#12	new#15	37	new#17	new#1	new#18	new#12	new#19	new#20	new#21	113	new#20	new#14	new#15	new#17	29	38
Vib176	57	new#23	new#28	X	76	X	new#15	14	115	new#25	18	1	155	new#24	new#18	I	7	new#15	new#12	new#13	new#15	X	new#18	new#23	new#22	new#21	new#19	new#18	new#16	2	X	X	new#12	new#15	37	new#17	new#1	new#18	new#12	new#19	new#20	new#21	113	new#20	new#14	new#15	new#17	29	38
Vib177	57	new#23	new#28	X	76	X	new#15	14	115	new#25	18	1	155	new#24	new#18	new#20	7	new#15	new#12	new#13	new#15	X	new#18	new#23	new#22	new#21	new#19	new#18	new#16	2	X	X	new#12	new#15	37	new#17	new#1	new#18	new#12	new#19	new#20	new#21	113	new#20	new#14	new#15	new#17	29	38
Vib178	57	new#23	new#28	X	76	X	new#15	14	115	new#25	18	1	155	new#24	new#18	I	7	new#15	new#12	new#13	new#15	X	new#18	new#23	new#22	new#21	new#19	new#18	new#16	2	X	X	new#12	new#15	37	new#17	new#1	new#18	new#12	new#19	new#20	new#21	113	new#20	new#14	new#15	new#17	29	38
Vib179	57	new#23	new#28	X	76	X	new#15	14	115	new#25	18	1	155	new#24	new#18	I	7	new#15	new#12	new#13	new#15	X	new#18	new#23	new#22	new#21	new#19	new#18	new#16	2	X	X	new#12	new#15	37	new#17	new#1	new#18	new#12	new#19	new#20	new#21	113	new#20	new#14	new#15	new#17	29	38
Vib180	57	new#23	new#28	X	76	X	new#15	14	115	new#25	18	1	155	new#24	new#18	I	7	new#15	new#12	new#13	new#15	X	new#18	new#23	new#22	new#21	new#19	new#18	new#16	2	X	X	new#12	new#15	37	new#17	new#1	new#18	new#12	new#19	new#20	new#21	113	new#20	new#14	new#15	new#17	29	38
Vib181	57	new#23	new#28	X	76	X	new#15	14	115	new#25	18	1	155	new#24	new#18	I	7	new#15	new#12	new#13	new#15	X	new#18	new#23	new#22	new#21	new#19	new#18	new#16	2	X	X	new#12	new#15	37	new#17	new#1	new#18	new#12	new#19	new#20	new#21	113	new#20	new#14	new#15	new#17	29	38
Vib182	57	new#23	new#28	X	76	X	new#15	14	115	new#25	18	1	155	new#24	new#18	I	7	new#15	new#12	new#13	new#15	X	new#18	new#23	new#22	new#21	new#19	new#18	new#16	2	X	X	new#12	new#15	37	new#17	new#1	new#18	new#12	new#19	new#20	new#21	113	new#20	new#14	new#15	new#17	29	38
Vib195	60	new#5	new#29	X	38	X	new#19	new#5	224	new#26	15	60	new#6	new#27	new#19	new#21	17	new#16	32	new#14	new#16	new#18	new#19	new#24	new#23	new#22	new#20	new#19	78	7	12	new#21	new#8	new#19	new#13	new#9	3	new#19	new#13	new#20	new#21	270	new#8	45	new#15	new#16	new#18	new#15	new#10
Vib196	1	new#9	new#17	X	5	X	new#1	15	122	new#14	47	53	103	new#18	new#11	new#12	new#5	new#9	52	72	new#8	new#10	122	new#13	new#12	new#12	new#11	new#10	new#9	28	new#12	new#13	new#5	new#11	new#7	new#9	3	new#9	28	new#11	new#10	new#13	new#7	new#12	176	new#7	2	new#8	117
Vib221	14	new#24	new#30	X	23	X	new#20	14	135	new#27	3	1	97	new#28	326	134	27	189	60	9	67	26	80	new#25	new#24	150	206	new#20	142	new#4	new#18	197	136	17	new#14	3	21	31	145	26	27	176	9	17	150	137	130	140	121
Vib222	26	new#25	new#31	X	5	X	new#21	45	50	new#28	14	14	40	new#29	135	6	3	126	6	37	8	4	97	79	new#25	130	new#21	7	52	10	15	new#22	98	55	5	16	3	56	6	15	15	122	5	16	14	5	6	5	48
Vib224	6	new#21	new#32	X	4	X	new#22	14	35	new#29	18	1	46	new#30	41	38	3	41	37	37	43	39	36	44	48	42	117	new#21	39	24	39	46	12	40	92	new#18	19	43	34	38	new#22	46	29	17	36	100	44	41	23
Vib225	95	new#8	new#33	X	154	X	new#23	4	165	new#30	25	1	83	new#31	new#20	new#22	50	new#17	71	254	new#17	new#19	new#20	new#26	new#26	new#23	new#22	282	200	73	new#19	new#23	42	new#20	new#15	new#19	6	new#20	new#14	new#21	new#23	new#22	9	62	new#16	new#17	new#19	21	39
Vib226	51	new#26	new#34	X	75	X	new#9	new#6	91	new#16	66	77	45	new#20	42	new#23	2	206	68	236	206	203	52	new#27	new#27	new#24	84	new#22	new#10	38	new#6	new#24	new#9	new#12	71	77	1	new#11	new#15	new#22	76	new#14	9	130	73	new#9	new#20	new#16	68
Vib227	72	new#27	new#35	X	38	X	new#24	14	126	new#31	79	60	92	new#32	new#21	new#24	51	new#5	167	188	new#18	new#20	new#10	new#28	new#12	159	new#23	new#23	new#17	2	new#20	new#25	new#5	new#21	new#16	new#20	3	new#21	32	new#23	new#10	new#23	18	11	new#17	new#18	new#21	33	new#11
Vib228	66	new#28	new#16	X	38	X	new#14	14	new#8	new#11	47	60	92	new#33	new#22	32	19	new#18	159	new#15	new#19	new#21	new#21	new#29	new#28	new#25	new#24	new#24	new#9	63	new#21	new#26	new#16	new#22	new#17	222	3	new#22	26	new#8	new#24	new#24	4	33	new#18	new#19	new#22	new#17	133
Vib229	60	new#9	new#9	X	83	X	new#8	14	143	new#8	76	53	91	new#10	new#23	new#6	52	new#5	new#4	188	132	new#4	new#7	new#7	new#7	new#7	new#5	new#5	new#5	28	new#7	new#8	new#5	new#6	new#4	new#3	1	new#6	new#3	new#24	new#6	X	4	new#6	new#6	new#3	new#7	new#4	38
Vib230	26	new#25	new#31	X	5	X	new#21	45	50	new#28	14	14	40	new#29	135	6	3	126	6	new#16	8	4	97	79	118	130	172	7	52	10	15	new#22	98	55	5	16	3	56	6	15	15	122	5	16	14	5	6	5	48
Vib231	66	new#29	new#36	X	5	X	new#14	14	427	new#32	84	60	91	new#5	282	207	new#7	new#19	168	60	205	31	new#22	new#30	new#29	new#26	253	256	78	22	new#17	305	118	152	196	new#21	3	new#23	195	206	new#25	34	113	new#21	129	new#19	138	192	142
Vib232	138	new#30	new#37	X	81	X	X	168	370	new#33	167	new#6	235	new#34	122	109	38	112	23	103	103	new#22	104	123	127	116	107	new#25	89	47	100	123	new#17	new#23	96	24	14	108	91	98	94	new#25	14	90	new#19	new#20	102	92	83
Vib267	78	new#2	new#38	X	86	X	new#24	14	138	new#34	1	52	115	new#35	new#24	new#25	7	261	112	new#17	new#20	new#23	new#23	new#31	new#30	new#27	new#25	new#26	new#18	new#5	new#22	new#27	new#18	new#24	new#18	new#22	27	new#24	new#16	new#25	new#8	new#26	9	new#22	new#20	new#21	new#23	new#18	new#12
Vib271	14	new#31	new#39	X	29	X	new#2	14	18	new#14	10	1	22	new#36	new#25	new#26	7	new#20	new#13	new#18	new#21	new#24	new#24	new#32	new#31	new#28	new#26	new#27	new#19	new#6	new#23	new#28	new#19	new#25	new#19	new#23	3	new#25	new#17	new#26	new#26	new#27	new#9	14	new#21	new#22	new#24	new#19	new#13
Vib272	14	new#31	new#39	X	29	X	new#2	14	18	new#14	10	1	22	new#36	new#25	new#26	7	new#20	new#13	new#18	new#21	new#24	new#24	new#32	new#31	new#28	new#26	new#27	new#19	new#6	new#23	new#28	new#19	new#25	new#19	new#23	3	new#25	new#17	new#26	new#26	new#27	new#9	14	new#21	new#22	new#24	new#19	new#13
Vib273	3	new#32	new#40	X	23	X	new#25	15	48	new#23	47	35	5	new#3	168	139	7	new#21	109	9	new#22	64	148	167	70	157	154	153	29	19	58	129	new#20	new#26	6	127	3	31	118	119	new#27	new#28	22	127	8	111	146	3	46
Vib274	new#2	new#33	new#12	X	114	X	new#5	14	new#9	new#14	6	1	223	new#18	292	new#27	new#8	new#22	new#14	new#19	new#23	new#25	new#25	new#33	new#32	new#19	new#27	new#28	32	new#2	new#24	new#20	new#8	new#27	new#5	new#24	13	new#26	32	new#27	new#28	new#29	9	new#9	new#22	new#23	138	125	new#14
Vib275	18	new#34	new#41	X	new#4	X	new#26	14	48	new#4	59	1	41	new#37	new#26	139	15	101	37	9	74	new#26	79	new#34	new#33	65	81	33	69	10	new#25	new#29	33	new#28	new#20	new#25	3	new#27	72	184	206	new#30	4	23	71	84	new#25	58	new#15
Vib276	16	new#7	new#42	X	34	X	X	26	57	new#35	63	11	29	new#7	new#3	51	3	54	48	53	53	82	42	new#35	77	54	new#28	30	17	8	46	new#30	43	new#29	119	82	23	17	40	48	48	60	48	48	13	79	88	79	X
Vib278	new#3	new#35	new#43	X	36	X	new#27	106	new#10	new#4	234	1	new#7	new#18	new#27	new#28	3	new#23	new#15	146	new#24	new#27	new#26	new#36	new#34	new#29	new#29	new#29	55	new#7	new#26	new#31	new#21	new#30	new#21	new#26	3	34	new#18	207	new#29	new#31	113	new#22	new#23	new#19	new#26	new#20	new#16
Vib279	84	new#7	new#44	X	33	X	X	26	31	new#35	34	11	29	new#38	95	123	24	50	48	6	53	new#28	97	new#37	new#35	96	48	30	17	8	28	61	13	new#31	119	86	23	new#28	40	new#28	83	new#32	5	48	14	79	new#27	48	X
Vib43	46	new#3	new#45	X	46	X	new#28	1	6	new#1	39	18	2	new#39	130	7	3	new#24	6	8	8	4	6	200	200	new#30	133	new#30	66	54	108	205	8	9	5	163	3	20	61	19	152	7	4	new#23	14	58	6	5	17
Vib45	2	new#36	new#46	X	44	X	new#29	11	64	new#36	3	8	43	new#23	88	78	33	118	9	113	106	100	83	95	100	90	126	131	78	10	6	new#32	102	128	71	122	53	85	75	106	103	64	56	98	100	92	112	71	85
Vib46	75	new#37	new#47	X	72	X	X	77	158	new#37	10	6	28	new#40	new#28	new#29	9	275	new#16	153	82	80	new#27	101	new#36	97	new#30	69	new#20	12	new#27	new#33	new#22	new#32	new#22	142	39	new#29	new#19	new#29	14	new#33	new#10	new#24	80	new#24	new#28	new#21	X
Vib48	64	new#38	new#48	X	65	X	new#17	11	141	new#38	2	60	112	new#41	new#29	new#30	52	new#25	167	72	new#25	31	new#28	new#38	new#37	new#31	new#31	new#3	174	15	34	new#34	118	new#33	new#23	144	16	new#30	177	new#30	130	new#23	new#11	152	145	new#25	230	183	new#17
Vib50	70	new#9	new#35	X	65	X	new#11	14	129	new#39	92	1	107	new#42	new#30	new#31	19	new#26	new#17	new#6	146	8	new#29	new#28	new#38	new#32	new#32	new#31	new#21	28	new#28	new#35	118	new#34	new#24	new#27	3	new#31	new#20	new#31	129	new#23	22	new#25	new#24	new#26	149	new#20	141
Vib51	2	new#36	new#41	X	44	X	new#29	11	64	new#36	3	8	43	new#23	88	new#32	18	new#27	162	113	66	100	83	95	new#39	new#33	126	90	78	10	new#29	58	33	new#35	new#25	164	new#2	85	75	106	103	64	56	113	100	new#27	173	71	85
Vib71	44	new#39	new#49	X	80	X	new#5	2	67	new#40	2	76	65	new#43	new#31	new#33	7	181	new#18	216	new#26	new#29	new#30	new#39	new#40	new#34	new#33	41	135	4	12	new#36	4	new#36	146	239	new#3	new#32	10	new#32	90	13	13	new#26	44	new#28	new#29	201	new#18
Vib74	new#4	new#40	new#50	X	5	X	new#30	14	239	new#41	139	90	22	new#44	new#32	new#34	2	new#28	new#19	new#20	new#27	new#30	new#31	new#40	new#41	new#35	new#34	new#32	new#22	94	new#30	new#37	new#23	new#37	new#26	new#28	3	new#33	new#3	new#33	new#30	new#34	new#12	new#27	new#25	new#29	new#30	new#22	new#19
Vib75	1	new#8	new#51	X	5	X	new#31	14	new#11	new#1	30	60	45	new#45	16	7	3	17	6	9	20	26	139	9	new#42	13	14	7	17	14	15	new#38	new#24	new#38	227	7	40	54	82	190	143	7	5	7	14	54	9	5	new#3
Vib76	66	new#41	new#1	X	48	X	new#11	new#7	417	new#42	61	60	new#8	new#18	new#33	new#35	52	227	new#20	33	36	new#31	new#21	new#41	new#43	new#36	new#35	new#33	102	new#8	new#31	new#39	new#25	244	new#23	222	3	new#34	new#21	207	new#28	new#35	113	33	new#26	new#30	new#21	new#23	new#20
Vib77	60	new#9	new#9	X	83	X	new#8	14	143	new#8	76	53	91	new#10	new#6	new#6	52	new#5	new#4	188	132	new#4	new#7	new#7	new#7	new#37	new#5	new#5	new#5	28	new#7	new#8	new#5	new#6	new#4	new#3	1	new#6	new#3	new#24	new#6	new#36	4	new#6	new#6	new#3	new#7	new#4	38
Vib78	3	new#42	new#30	X	23	X	new#32	44	new#12	new#43	57	1	110	new#46	new#34	new#36	3	new#29	new#21	new#21	new#28	120	241	new#42	new#44	new#38	new#36	11	175	3	new#32	new#40	124	new#39	new#27	new#29	new#4	new#35	38	45	new#31	new#37	104	11	144	new#31	new#31	new#24	7
Vib79	66	new#29	new#52	X	5	X	new#14	14	123	new#32	84	60	91	new#5	285	210	19	new#19	168	184	205	31	new#32	new#43	new#29	new#26	253	256	78	22	new#33	new#41	118	152	181	new#30	3	new#23	119	206	new#25	34	113	51	129	new#19	new#32	192	142
Vib85	1	new#43	new#53	X	23	X	new#5	52	47	new#44	89	6	43	new#47	86	28	26	166	117	178	119	136	new#33	new#44	188	172	168	171	43	3	142	188	128	40	63	93	21	116	new#1	147	172	99	22	21	137	120	145	57	71
Vib87	1	new#2	new#2	X	137	X	new#2	14	404	2	15	16	47	new#2	new#1	187	11	new#1	new#1	new#2	200	198	new#1	new#1	new#2	new#1	new#1	222	54	4	35	new#1	32	34	new#1	30	11	new#1	120	new#1	new#1	new#1	new#1	17	new#1	10	new#1	46	23
Vib88	1	new#2	new#2	X	137	X	new#2	14	404	2	15	16	47	new#2	new#1	187	11	new#1	new#1	new#2	200	198	new#1	new#1	new#2	new#1	new#1	222	54	4	35	new#1	32	34	new#1	30	11	new#1	120	new#1	new#1	new#1	new#1	17	new#1	10	new#1	46	23
Vib89	1	new#2	new#2	X	137	X	new#2	14	404	2	15	16	47	new#2	new#1	187	11	new#1	new#1	new#2	200	198	new#1	new#1	new#2	new#1	new#1	222	54	4	35	new#1	32	34	new#1	30	11	new#1	120	new#1	new#1	new#1	new#1	17	new#1	10	new#1	46	23
Vib90	84	new#44	new#54	X	144	X	new#33	new#8	43	new#5	10	132	140	new#48	new#35	new#37	48	108	93	new#1	new#29	new#32	new#34	195	new#36	99	new#37	new#34	50	new#9	new#34	new#42	202	297	12	new#31	6	126	new#22	new#34	new#32	new#38	new#13	48	new#27	86	new#33	new#25	21
Vib91	11	new#45	new#55	X	27	X	new#34	11	56	new#45	19	1	4	new#49	59	13	46	124	9	28	27	101	113	130	new#45	125	121	29	97	2	105	130	96	new#40	37	110	54	114	96	108	104	118	74	99	101	89	113	103	87
Vib92	18	new#46	new#56	X	5	X	new#26	15	48	new#46	17	1	45	new#37	85	new#38	15	new#30	37	new#22	18	new#33	60	new#45	new#33	new#39	81	86	69	new#10	new#25	X	126	256	188	217	3	new#36	38	75	74	85	4	71	71	new#32	78	69	98
Vib93	18	new#46	new#56	X	5	X	new#26	15	48	new#46	17	1	45	new#37	85	new#38	15	new#30	37	new#22	18	new#33	60	new#45	new#33	new#39	81	86	69	new#10	new#25	X	126	256	188	217	3	new#36	38	75	74	85	4	71	71	new#32	78	69	98
Vib94	72	new#27	new#35	X	38	X	new#24	14	126	new#31	79	60	92	new#32	new#21	new#24	51	new#5	167	188	new#18	new#20	new#10	new#28	new#12	159	new#23	new#23	new#17	2	new#35	new#25	new#5	new#21	new#16	new#20	3	new#21	32	new#23	new#10	new#23	18	11	new#17	new#18	new#21	33	new#11
Vib96	162	new#47	new#57	X	70	X	new#35	135	200	new#26	3	53	91	new#39	new#36	new#39	2	new#31	167	new#23	new#30	10	new#35	new#46	new#46	new#40	257	new#23	78	28	24	new#43	127	220	new#28	164	1	new#37	32	new#24	new#33	new#39	4	new#28	new#28	new#8	164	33	new#21
Vib97	14	new#48	new#25	X	70	X	new#36	62	332	new#47	186	1	283	new#50	new#6	new#40	17	71	52	new#24	new#21	new#34	new#36	new#47	new#47	new#41	new#38	new#35	new#23	94	new#36	new#44	new#26	new#41	138	new#32	3	new#38	new#23	new#35	new#34	new#40	4	new#29	24	new#33	149	new#26	new#22
Vib98	60	new#9	new#9	X	83	X	new#8	14	143	new#8	76	53	91	new#10	new#6	new#6	52	new#5	new#4	188	132	new#4	new#7	new#7	new#7	new#7	new#5	new#5	new#5	28	new#7	new#8	new#5	new#6	new#4	new#3	1	new#6	new#3	new#24	new#6	new#36	4	new#6	new#6	new#3	new#7	new#4	38
[truncated: 2,408 more columns]
